# Supplementary material for: Development of a self-administered questionnaire to identify levers and barriers to adherence to medication regimens for chronic disease: The QUILAM project
Source: PLoS One. 2025 Oct 23;20(10):e0323542. doi: 10.1371/journal.pone.0323542 (PMC12548849; doi:10.1371/journal.pone.0323542)
Supplement: S2 File — Excel in Frenchx. (XLSX) [file pone.0323542.s002.xlsx]

## Sheet: Feuil1
Dimension	Thème	Sous-thème	Item - VO validée	Echelle Source
M - Maladie	M-1 Maladie / Symptômes	Malade / prise	I take my medication only when I am sick (2)(20)	MARS/Medication Adherence Rating Scale (Thompson, 2000) (2)
M - Maladie	M-1 Maladie / Symptômes	Malade / prise	I take my medication only when I am sick (2)(20)	DAI-10/Drug Attitude Inventory (Hogan, 1983) (20)
M - Maladie	M-1 Maladie / Symptômes	mieux/stop traitement	Lorsque vous sentez que votre problème de santé est maîtrisé, vous arrive-t-il de stopper votre traitement ? (3)	Morisky 8 / MMAS (Morisky Medication Adherence Scale) Korb-Savoldelli (2012) Vfrançaise (3)
M - Maladie	M-1 Maladie / Symptômes	mieux/stop traitement	When you feel better, do you sometimes stop taking your medicine? (1)(2)	MAQ/Medication Adherence Questionnaire/Morisky4 (Morisky, 1986) (1)
M - Maladie	M-1 Maladie / Symptômes	mieux/stop traitement	When you feel better, do you sometimes stop taking your medicine? (1)(2)	MARS/Medication Adherence Rating Scale (Thompson, 2000) (2)
M - Maladie	M-1 Maladie / Symptômes	mieux/stop traitement	How often do you miss taking you medicine when you feel better? (5)	ARMS (Kripalani, 2009) (5)
M - Maladie	M-1 Maladie / Symptômes	mieux/stop traitement	During the last 3 months, have you ever stopped taking this medication because you felt better? (4)	Medication Adherence Scale(4)
M - Maladie	M-1 Maladie / Symptômes	mieux/stop traitement	During the last 3 month, have you ever taken less of your medicine than the doctor prescribed because you felt better? (4)	Medication Adherence Scale(4)
M - Maladie	M-2 Comorbidités	Aucun Item
M - Maladie	M-3 Addictions (drogues, alcool, tabac)	alcool	My use of alcohol gets in the way of taking my medicines (9)	ASK-20 (Hahn, 2008) (9)
M - Maladie	M-4 Etat dépressif	Tristesse	I have felt sad, down, or blue during the past month (9)	ASK-20 (Hahn, 2008) (9)
M - Maladie	M-5 Troubles cognitifs	Troubles de la mémoire	When you were not able to take your (specific) medicine as prescribed, how many days did it happen for each of the following reason? Anchored on an eight item scale from 0 days to 7 days ) I would have taken it but have problems forgetting things in my daily life (11)	MAR-Scale/ Medication Adherence Reasons Scale (Unni, 2013) (11)
M - Maladie	M-5 Troubles cognitifs	Troubles de la mémoire	Vous est-il arrivé de ne pas prendre votre traitement parce que certains jours votre mémoire vous fait défaut ? (12)	Girerd (2009 )(12)
M - Maladie	M-5 Troubles cognitifs	Troubles de la mémoire	I sometimes forget things that are important to me (9)	ASK-20 (Hahn, 2008) (9)
T- Traitement médicamenteux	T-1 Complexité du traitement	Praticité	Mon traitement est pratique à prendre (21,22)	SatMed q (Ruiz, 2008) (21,22)
T- Traitement médicamenteux	T-1 Complexité du traitement	Praticité	Mon traitement est dans l’ensemble facile à prendre/ utiliser sous sa forme actuelle (goût, taille, etc.) (21,22)	SatMed q (Ruiz, 2008) (21,22)
T- Traitement médicamenteux	T-1 Complexité du traitement	Horaires pratiques	Les horaires de prise sont pratiques. (21,22)	SatMed q (Ruiz, 2008) (21,22)
T- Traitement médicamenteux	T-1 Complexité du traitement	Horaires pratiques	How confident are you that you can take your medicines correctly. . . When the schedule to take the medicine is not convenient? (13)	SEAMS (Risser, 2007) (13)
T- Traitement médicamenteux	T-2 Nombre de prises	Médicaments/+ 1x/jour	Taking medicines more than once a day is inconvenient (9)(10)	ASK-20 – ASK 12 (Hahn, 2008 / Matza 2009)(9)(10)
T- Traitement médicamenteux	T-2 Nombre de prises	Médicaments/+ 1x/jour	How often do you forget to take your medicine when you are supposed to take it more than once a day? (5)	ARMS (Kripalani, 2009) (5)
T- Traitement médicamenteux	T-2 Nombre de prises	Médicaments/+ 1x/jour	How confident are you that you can take your medicines correctly. . . When you take medicines more than once a day? (13)	SEAMS (Risser, 2007) (13)
T- Traitement médicamenteux	T-3 Nombre de médicaments	Plusieurs médicaments/jour	How confident are you that you can take your medicines correctly. . . When you take several different medicines each day? (13)	SEAMS (Risser, 2007) (13)
T- Traitement médicamenteux	T-3 Nombre de médicaments	Trop de médicaments	Pensez-vous que vous avez trop de comprimés à prendre ? (12)	Girerd (2009) (12)
T- Traitement médicamenteux	T-3 Nombre de médicaments	Trop de médicaments	I have to take too many medicines a day (9)	ASK-20 (Hahn, 2008) (9)
T- Traitement médicamenteux	T-3 Nombre de médicaments	Trop de médicaments	Les médecins utilisent trop de traitements (17)(18)	BMQ / Beliefs about Medicine Questionnaire (Gauchet, 2007 )(17)(18)
T- Traitement médicamenteux	T-4 Effets secondaires objectifs	effets secondaires	When you were not able to take your (specific) medicine as prescribed, how many days did it happen for each of the following reason? Anchored on an eight item scale from 0 days to 7 days ) I am concerned about possible side effects from this medicine (11)	MAR-Scale/ Medication Adherence Reasons Scale (Unni, 2013) (11)
T- Traitement médicamenteux	T-4 Effets secondaires objectifs	effets secondaires	When they cause some side effects? (13)	SEAMS (Risser, 2007) (13)
T- Traitement médicamenteux	T-4 Effets secondaires objectifs	effets secondaires	When you were not able to take your (specific) medicine as prescribed, how many days did it happen for each of the following reason? Anchored on an eight item scale from 0 days to 7 days ) I had side effects from this medicine (11)	MAR-Scale/ Medication Adherence Reasons Scale (Unni, 2013) (11)
T- Traitement médicamenteux	T-5 Effets à long terme	Inquiet/effet long terme	Je m'inquiète parfois à propos des effets à long terme de mon traitement (17)(18)	BMQ / Beliefs about Medicine Questionnaire (Gauchet, 2007) (17)(18)
T- Traitement médicamenteux	T-5 Effets à long terme	Inquiet/effet long terme	When you were not able to take your (specific) medicine as prescribed, how many days did it happen for each of the following reason? Anchored on an eight item scale from 0 days to 7 days ) I am concerned about long term effects from this medicine (11)	MAR-Scale/ Medication Adherence Reasons Scale (Unni, 2013) (11)
T- Traitement médicamenteux	T-6 Modalité d'administration ( Forme galénique, voie d'administration)	Difficile /avaler	I had difficulty swallowing this medicine (11)	MAR-Scale/ Medication Adherence Reasons Scale (Unni, 2013) (11)
T- Traitement médicamenteux	T-6 Modalité d'administration ( Forme galénique, voie d'administration)	Difficile/avaler	It is hard for me to swallow the pills I have to take (9)	ASK-20 (Hahn, 2008) (9)
T- Traitement médicamenteux	T-6 Modalité d'administration ( Forme galénique, voie d'administration)	Difficile/ouvrir	I had difficulty opening the container (11)	MAR-Scale/ Medication Adherence Reasons Scale (Unni, 2013) (11)
T- Traitement médicamenteux	T-6 Modalité d'administration ( Forme galénique, voie d'administration)	Aucun Item
SE- Facteurs démographiques et socio-économiques	SE-1- Ressources matérielles : travail, revenu, pauvreté	Coût des médic	I feel financially burdened by my out-of-pocket expenses for my prescription medication (19)	Adherence estimator (McHorney, 2009) (19)
SE- Facteurs démographiques et socio-économiques	SE-1- Ressources matérielles : travail, revenu, pauvreté	Coût des médic	Have you skipped, stopped, not refilled, or taken less medicine because of the cost? (9)	ASK-20 – ASK 12 (Hahn, 2008 / Matza 2009)(9)(10)
SE- Facteurs démographiques et socio-économiques	SE-1- Ressources matérielles : travail, revenu, pauvreté	Coût des médic	How often do you put off refilling your medicines because they cost too much money? (5)	ARMS (Kripalani, 2009) (5)
SE- Facteurs démographiques et socio-économiques	SE-1- Ressources matérielles : travail, revenu, pauvreté	Coût des médic	I did not have money to pay for this medicine (11)	MAR-Scale/ Medication Adherence Reasons Scale (Unni, 2013) (11)
SE- Facteurs démographiques et socio-économiques	SE-2- Age	Aucun Item
SE- Facteurs démographiques et socio-économiques	SE-3- Litéracie	Compréhension traitement	I understand my doctor’s/nurse’s instructions about the medicines I take (9)	ASK-20 (Hahn, 2008) (9)
SE- Facteurs démographiques et socio-économiques	SE-3- Litéracie	Lire+comprendre	I am able to read and understand pill bottle label (9)	ASK-20 (Hahn, 2008) (9)
SE- Facteurs démographiques et socio-économiques	SE-4- Appartenance ethnique	Aucun Item
SE- Facteurs démographiques et socio-économiques	SE-5- Appartenance culturelle	Aucun Item
SS- Système de soins	SS - 1 Relation patient-soignant	Décision prise	My doctor/nurse and I work together to make decisions (9)(10)	ASK-20 – ASK 12 (Hahn, 2008 / Matza 2009)(9)(10)
SS- Système de soins	SS - 1 Relation patient-soignant	Médecin fournit assez d’info	Mon médecin (ou autre professionnel de santé) m’a fourni des informations détaillées sur ma maladie (21,22)	SatMed q (Ruiz, 2008) (21,22)
SS- Système de soins	SS - 1 Relation patient-soignant	Médecin fournit assez d’info	Mon médecin (ou autre professionnel de santé) m’a expliqué comment traiter correctement ma maladie (21,22)	SatMed q (Ruiz, 2008) (21,22)
SS- Système de soins	SS - 1 Relation patient-soignant	+ de temps avec patients	Si les médecins passaient plus de temps avec les patients, ils prescriraient moins de traitements. (17)(18)	BMQ / Beliefs about Medicine Questionnaire (Gauchet, 2007) (17)(18)
SS- Système de soins	SS-2 Organisation des soins	Changement traitement	How confident are you that you can take your medicines correctly. . . When a doctor changes your medicines? (13)	SEAMS (Risser, 2007) (13)
SS- Système de soins	SS-2 Organisation des soins	Changement médicaments	How confident are you that you can take your medicines correctly. . . When you get a refill of your old medicines and some of the pills look different than usual? (13)	SEAMS (Risser, 2007) (13)
SS- Système de soins	SS-2 Organisation des soins	Plus de médicaments/pharmacie	I didn’t have the medicine because the pharmacy was out of this medicine (11)	MAR-Scale/ Medication Adherence Reasons Scale (Unni, 2013) (11)
SS- Système de soins	SS-2 Organisation des soins	Panne	How often do you forget to get prescriptions filled? (5)	ARMS (Kripalani, 2009) (5)
P- Patient et/ou Entourage	P-1 Connaissance	Pas sûr de l’heure	How confident are you that you can take your medicines correctly. . . When you are not sure what time of the day to take your medicine? (13)	SEAMS (Risser, 2007) (13)
P- Patient et/ou Entourage	P-1 Connaissance	Manière de prendre	I am not sure how to take this medicine (11)	MAR-Scale/ Medication Adherence Reasons Scale (Unni, 2013) (11)
P- Patient et/ou Entourage	P-1 Connaissance	Manière de prendre	When you are not sure how to take the medicine? (13)	SEAMS (Risser, 2007) (13)
P- Patient et/ou Entourage	P-2 Représentations liées à la maladie et aux médicaments	Intérêt	I am convinced of the importance of my prescription medication (19)	Adherence estimator (McHorney, 2009)(19)
P- Patient et/ou Entourage	P-2 Représentations liées à la maladie et aux médicaments	Balance bénéfices/risques	I worry that my prescription medication will do more harm than good to me(19)	Adherence estimator (McHorney, 2009) (19)
P- Patient et/ou Entourage	P-2 Représentations liées à la maladie et aux médicaments	Balance bénéfices/risques	For me, the good things about medication outweigh the bad (20)	DAI-10/Drug Attitude Inventory (Hogan, 1983) (20)
P- Patient et/ou Entourage	P-2 Représentations liées à la maladie et aux médicaments	Efficacité du TT	I don’t think that this medicine is working for me (11)	MAR-Scale/ Medication Adherence Reasons Scale (Unni, 2013) (11)
P- Patient et/ou Entourage	P-2 Représentations liées à la maladie et aux médicaments	Efficacité du TT	Have you skipped or stopped taking a medicine because you didn’t think it was working? (9)(10)	ASK-20 – ASK 12 (Hahn, 2008 / Matza 2009)(9)(10)
P- Patient et/ou Entourage	P-2 Représentations liées à la maladie et aux médicaments	Santé dpd traitement	Ma santé, aujourd’hui, dépend de mon traitement (17)(18)	BMQ / Beliefs about Medicine Questionnaire (Gauchet, 2007) (17)(18)
P- Patient et/ou Entourage	P-2 Représentations liées à la maladie et aux médicaments	Santé dpd traitement	Ma santé future dépend de mon traitement (17)(18)	BMQ / Beliefs about Medicine Questionnaire (Gauchet, 2007) (17)(18)
P- Patient et/ou Entourage	P-2 Représentations liées à la maladie et aux médicaments	Manque de compréhension/traitement	Mon traitement est un mystère pour moi (17)(18)	BMQ / Beliefs about Medicine Questionnaire (Gauchet, 2007) (17)(18)
P- Patient et/ou Entourage	P-2 Représentations liées à la maladie et aux médicaments	Inquiet/traitement	Avoir à prendre un traitement m'inquiète (17)(18)	BMQ / Beliefs about Medicine Questionnaire (Gauchet, 2007) (17)(18)
P- Patient et/ou Entourage	P-2 Représentations liées à la maladie et aux médicaments	Vie impossible sans	Ma vie serait impossible sans mon traitement (17)(18)	BMQ / Beliefs about Medicine Questionnaire (Gauchet, 2007) (17)(18)
P- Patient et/ou Entourage	P-2 Représentations liées à la maladie et aux médicaments	Traitement empêche/malade	Sans mon traitement, je serais très malade (17)(18)	BMQ / Beliefs about Medicine Questionnaire (Gauchet, 2007) (17)(18)
P- Patient et/ou Entourage	P-2 Représentations liées à la maladie et aux médicaments	perturbant	Mon traitement perturbe ma vie (17)(18)	BMQ / Beliefs about Medicine Questionnaire (Gauchet, 2007) (17)(18)
P- Patient et/ou Entourage	P-2 Représentations liées à la maladie et aux médicaments	Croyance/dépendance	Je suis parfois inquiet(e) de devenir trop dépendant(e) de mon traitement (17)(18)	BMQ / Beliefs about Medicine Questionnaire (Gauchet, 2007) (17)(18)
P- Patient et/ou Entourage	P-2 Représentations liées à la maladie et aux médicaments	Croyance/dépendance	La plupart des traitements provoquent une dépendance (17)(18)	BMQ / Beliefs about Medicine Questionnaire (Gauchet, 2007) (17)(18)
P- Patient et/ou Entourage	P-2 Représentations liées à la maladie et aux médicaments	Traitement empêche aller mal	Mon traitement empêche mon état d’empirer (17)(18)	BMQ / Beliefs about Medicine Questionnaire (Gauchet, 2007) (17)(18)
P- Patient et/ou Entourage	P-2 Représentations liées à la maladie et aux médicaments	Traitement empêche aller mal	By staying on medication, I can prevent getting sick (2)(20)	MARS/Medication Adherence Rating Scale (Thompson, 2000) (2)
P- Patient et/ou Entourage	P-2 Représentations liées à la maladie et aux médicaments	Traitement empêche aller mal	By staying on medication, I can prevent getting sick (2)(20)	DAI-10/Drug Attitude Inventory (Hogan, 1983) (20)
P- Patient et/ou Entourage	P-2 Représentations liées à la maladie et aux médicaments	Croyance/devraient stop traitement	Les personnes qui prennent des médicaments devraient arrêter leur traitement de temps en temps. (17)(18)	BMQ / Beliefs about Medicine Questionnaire (Gauchet, 2007) (17)(18)
P- Patient et/ou Entourage	P-2 Représentations liées à la maladie et aux médicaments	Croyance/naturel mieux	Les remèdes naturels sont plus sûrs que les traitements médicaux (17)(18)	BMQ / Beliefs about Medicine Questionnaire (Gauchet, 2007) (17)(18)
P- Patient et/ou Entourage	P-2 Représentations liées à la maladie et aux médicaments	Croyance/traitement poison	Tous les traitements sont des poisons (17)(18)	BMQ / Beliefs about Medicine Questionnaire (Gauchet, 2007) (17)(18)
P- Patient et/ou Entourage	P-2 Représentations liées à la maladie et aux médicaments	Méfiance/traitement	Les médecins accordent trop de confiance aux traitements (17)(18)	BMQ / Beliefs about Medicine Questionnaire (Gauchet, 2007) (17)(18)
P- Patient et/ou Entourage	P-2 Représentations liées à la maladie et aux médicaments	Confiance/aide traitement	I feel confident that each one of my medicines will help me (9)(10)	ASK-20 – ASK 12 (Hahn, 2008 / Matza 2009)(9)(10)
P- Patient et/ou Entourage	P-2 Représentations liées à la maladie et aux médicaments	Pas normal/médicaments	It is unnatural for my mind and body to be controlled by medication (2) (20)	MARS/Medication Adherence Rating Scale (Thompson, 2000) (2)
P- Patient et/ou Entourage	P-2 Représentations liées à la maladie et aux médicaments	Pas normal/médicaments	It is unnatural for my mind and body to be controlled by medication (2) (20)	DAI-10/Drug Attitude Inventory (Hogan, 1983) (20)
P- Patient et/ou Entourage	P-2 Représentations liées à la maladie et aux médicaments	Besoin/traitement	I don’t think that I need this medicine anymore (11)	MAR-Scale/ Medication Adherence Reasons Scale (Unni, 2013) (11)
P- Patient et/ou Entourage	P-2 Représentations liées à la maladie et aux médicaments	Besoin/traitement	Did you ever take less medicine because you seemed to need less medicine? (6) Yes / No	Choo (1999) (6)
P- Patient et/ou Entourage	P-2 Représentations liées à la maladie et aux médicaments	TT priorité	I do not consider taking this medicine as a high priority in my daily routine (11)	MAR-Scale/ Medication Adherence Reasons Scale (Unni, 2013) (11)
P- Patient et/ou Entourage	P-3 Vécu et EI subjectifs	Pensées claires	My thoughts are clearer on medication (2) (20)	MARS/Medication Adherence Rating Scale (Thompson, 2000) (2)
P- Patient et/ou Entourage	P-3 Vécu et EI subjectifs	Pensées claires	My thoughts are clearer on medication (2) (20)	DAI-10/Drug Attitude Inventory (Hogan, 1983) (20)
P- Patient et/ou Entourage	P-3 Vécu et EI subjectifs	Etrange/dopé	I feel weird, like a ‘zombie’ on medication (2)	MARS/Medication Adherence Rating Scale (Thompson, 2000) (2)
P- Patient et/ou Entourage	P-3 Vécu et EI subjectifs	Etrange/dopé	I feel strange, "doped up", on medication (20)	DAI-10/Drug Attitude Inventory (Hogan, 1983) (20)
P- Patient et/ou Entourage	P-3 Vécu et EI subjectifs	fatigue	Medication makes me feel tired and sluggish (2) (20)	MARS/Medication Adherence Rating Scale (Thompson, 2000) (2)
P- Patient et/ou Entourage	P-3 Vécu et EI subjectifs	fatigue	Medication makes me feel tired and sluggish (2) (20)	DAI-10/Drug Attitude Inventory (Hogan, 1983) (20)
P- Patient et/ou Entourage	P-3 Vécu et EI subjectifs	Effets/capacités physiques	Les effets indésirables du traitement ont un impact sur mes capacités physiques. (21,22)	Satmed Q (Ruiz, 2008) (21,22)
P- Patient et/ou Entourage	P-3 Vécu et EI subjectifs	Effet/satisfaisant	Le traitement commence à faire effet après une durée que j’estime satisfaisante. (21,22)	Satmed Q (Ruiz, 2008) (21,22)
P- Patient et/ou Entourage	P-3 Vécu et EI subjectifs	Satisfait/traitement	Je suis globalement satisfait(e) de ce traitement (21,22)	Satmed Q (Ruiz, 2008) (21,22)
P- Patient et/ou Entourage	P-3 Vécu et EI subjectifs	Moins de symptômes	Le traitement que je prends actuellement soulage mes symptômes. (21,22)	Satmed Q (Ruiz, 2008) (21,22)
P- Patient et/ou Entourage	P-3 Vécu et EI subjectifs	mieux	Je me sens mieux maintenant qu’avant de commencer le traitement. (21,22)	Satmed Q (Ruiz, 2008) (21,22)
P- Patient et/ou Entourage	P-3 Vécu et EI subjectifs	Bien/traitement	Je me sens bien avec ce traitement (21,22)	Satmed Q (Ruiz, 2008) (21,22)
P- Patient et/ou Entourage	P-3 Vécu et EI subjectifs	relaxé	Medications make me feel more relaxed (20)	DAI-10/Drug Attitude Inventory (Hogan, 1983) (20)
P- Patient et/ou Entourage	P-3 Vécu et EI subjectifs	normal	I feel more normal on medication (20)	DAI-10/Drug Attitude Inventory (Hogan, 1983)(20)
P- Patient et/ou Entourage	P-3 Vécu et EI subjectifs	Moins bien/arrêt	Sometimes if you feel worse when you take your medicine, do you stop taking it? (1) (2)	MAQ/Medication Adherence Questionnaire/Morisky4 (Morisky, 1986) (1)
P- Patient et/ou Entourage	P-3 Vécu et EI subjectifs	Moins bien/arrêt	Sometimes if you feel worse when you take your medicine, do you stop taking it? (1) (2)	MARS/Medication Adherence Rating Scale (Thompson, 2000) (2)
P- Patient et/ou Entourage	P-3 Vécu et EI subjectifs	Moins bien/arrêt	Vous est-il déjà arrivé de diminuer ou d’arrêter de prendre votre traitement sans le dire à votre médecin, parce que vous vous sentiez plus mal lorsque vous le preniez ? (3)	Morisky 8 / MMAS (Morisky Medication Adherence Scale) Korb-Savoldelli (2012) Vfrançaise (3)
P- Patient et/ou Entourage	P-3 Vécu et EI subjectifs	Moins bien/arrêt	Vous est-il arrivé de ne pas prendre votre traitement parce que certains jours vous avez l’impression que votre traitement vous fait plus de mal que de bien ? (12)	Girerd (2009) (12)
P- Patient et/ou Entourage	P-3 Vécu et EI subjectifs	Moins bien/arrêt	Les traitements font plus de mal que de bien (17)(18)	BMQ / Beliefs about Medicine Questionnaire (Gauchet, 2007) (17)(18)
P- Patient et/ou Entourage	P-3 Vécu et EI subjectifs	Moins bien/arrêt	Have you skipped or stopped taking medicine because it made you feel bad? (9)(10)	ASK-20 – ASK 12 (Hahn, 2008 / Matza 2009)(9)(10)
P- Patient et/ou Entourage	P-3 Vécu et EI subjectifs	Moins bien/arrêt	During the last 3 months, have you ever stopped taking this medication because you felt worse? (4)	Medication Adherence Scale(4)
P- Patient et/ou Entourage	P-3 Vécu et EI subjectifs	Moins bien/augmentation	During the last 3 months, have you ever taken more of your medicine than the doctor prescribed because you felt you were having an attack? (4)	Medication Adherence Scale(4)
P- Patient et/ou Entourage	P-3 Vécu et EI subjectifs	malade / oubli	How often do you miss taking your medicine when you feel sick? (5)	ARMS (Kripalani, 2009) (5)
P- Patient et/ou Entourage	P-3 Vécu et EI subjectifs	malade / oubli	How confident are you that you can take your medicines correctly. . . When you are feeling sick (like having a cold or the flu)? (13)	SEAMS (Risser, 2007) (13)
P- Patient et/ou Entourage	P-4 Vie quotidienne	loisirs	Les effets indésirables du traitement ont un impact sur mes activités de loisir et de temps libre. (21,22)	SatMed q (Ruiz, 2008)(21,22)
P- Patient et/ou Entourage	P-4 Vie quotidienne	loisirs	Le traitement que je prends actuellement facilite mes activités de loisir et de temps libre (21,22)	SatMed q (Ruiz, 2008) (21,22)
P- Patient et/ou Entourage	P-4 Vie quotidienne	Impact sur Vie quotidienne	Les effets indésirables du traitement ont un impact sur mes tâches quotidiennes (21,22)	SatMed q (Ruiz, 2008) (21,22)
P- Patient et/ou Entourage	P-4 Vie quotidienne	Impact sur Vie quotidienne	Mon traitement facilite mes tâches quotidiennes (21,22)	SatMed q (Ruiz, 2008) (21,22)
P- Patient et/ou Entourage	P-4 Vie quotidienne	toilette	Mon traitement facilite ma toilette (21,22)	Satmed Q (Ruiz, 2008) (21,22)
P- Patient et/ou Entourage	P-4 Vie quotidienne	Santé sexuelle	I worry about how medicine will affect my sexual health (9)	ASK-20 (Hahn, 2008) (9)
P- Patient et/ou Entourage	P-4 Vie quotidienne	Raison sociales	I was not comfortable taking it for social reasons (eg: I was with friends) (11)	MAR-Scale/ Medication Adherence Reasons Scale (Unni, 2013) (11)
P- Patient et/ou Entourage	P-4 Vie quotidienne	Routine chamboulée	How confident are you that you can take your medicines correctly. . . When your normal routine gets messed up? (13)	SEAMS (Risser, 2007) (13)
P- Patient et/ou Entourage	P-4 Vie quotidienne	Routine chamboulée	How confident are you that you can take your medicines correctly. . . When you are away from home? (13)	SEAMS (Risser, 2007) (13)
P- Patient et/ou Entourage	P-4 Vie quotidienne	Journée chargée	When you have a busy day planned? (13)	SEAMS/Self-efficacy for appropriate medication use scale (Risser, 2007)(13)
P- Patient et/ou Entourage	P-5 Ressources internes	Buts/santé	I know if I am reaching my health goals (9)(10)	ASK-20 – ASK 12 (Hahn, 2008 / Matza 2009)(9)(10)
P- Patient et/ou Entourage	P-5 Ressources internes	Plein gré	I take medications of my own free choice (20)	DAI-10/Drug Attitude Inventory (Hogan, 1983) (20)
P- Patient et/ou Entourage	P-5 Ressources internes	Facile ou difficile à faire	I had a hard time doing what the doctor suggested I do (23)	MOS (Kravitz, 1993) (23)
P- Patient et/ou Entourage	P-5 Ressources internes	Facile ou difficile à faire	I found it easy to do the things my doctor suggested I do (23)	MOS (Kravitz, 1993) (23)
P- Patient et/ou Entourage	P-5 Ressources internes	Difficile gérer médicaments	I have trouble managing all the medicines I have to take (11)	MAR-Scale/ Medication Adherence Reasons Scale (Unni, 2013) (11)
P- Patient et/ou Entourage	P-5 Ressources internes	Capable	Generally speaking, how often during the past 4 weeks were you able to do what the doctor told you (23)	MOS (Kravitz, 1993) (23)
P- Patient et/ou Entourage	P-5 Ressources internes	Organisation/	I was unable to do what was necessary to follow my doctor's treatment plans (23)	MOS (Kravitz, 1993) (23)
P- Patient et/ou Entourage	P-6 Ressources externes	Qui poser questions	I have someone who I can call with questions about my medicines (9)(10)	ASK-20 – ASK 12 (Hahn, 2008 / Matza 2009)(9)(10)
P- Patient et/ou Entourage	P-6 Ressources externes	Pas d’aide	How confident are you that you can take your medicines correctly. . . When no one reminds you to take the medicine? (13)	SEAMS (Risser, 2007) (13)
P- Patient et/ou Entourage	P-7 Organisation	oubli matin	Ce matin, avez-vous oublié de prendre votre médicament ? (12)	Girerd (2009) (12)
P- Patient et/ou Entourage	P-7 Organisation	oubli hier	Avez-vous pris vos médicaments hier ? (3)	Morisky 8 / MMAS (Morisky Medication Adherence Scale) Korb-Savoldelli (2012) Vfrançaise (3)
P- Patient et/ou Entourage	P-7 Organisation	Oubli	Do you ever forget to take your medicine? (1) (2) (3)	MAQ/Medication Adherence Questionnaire/Morisky4 (1986)(1)
P- Patient et/ou Entourage	P-7 Organisation	Oubli	Do you ever forget to take your medicine? (1) (2) (3)	MARS/Medication Adherence Rating Scale (Thompson, 2000)(2)
P- Patient et/ou Entourage	P-7 Organisation	Oubli	Vous arrive-t-il d’oublier de prendre vos médicaments ? (3)	Morisky 8 (Korb-Savoldelli (2012)Vfrançaise (3)
P- Patient et/ou Entourage	P-7 Organisation	Oubli	During the last 3 months, have you ever forgotten to take your medicine? (4)	Medication Adherence Scale(4)
P- Patient et/ou Entourage	P-7 Organisation	Oubli	How often do you forget to take your medicine? (5)	ARMS (Kripalani, 2009)(5)
P- Patient et/ou Entourage	P-7 Organisation	Oubli	On how many days in an average week did you forget to take a pill? (6) 0 Days / 1 Day / ≥ 2 Days	Choo et al. Questionnaire (1999)(6)
P- Patient et/ou Entourage	P-7 Organisation	Oubli	Some people forget to take their medicines. How often does this happen to you? (7,8)	Reported Adherence to Medication Scale/RAMS (Horne, 1997) (7,8)
P- Patient et/ou Entourage	P-7 Organisation	Oubli	Most people forget to take their medicine occasionally. How often did this happen to you while you were using the special pill bottle? (6) Never / Almost never / More than almost never	Choo (1999) (6)
P- Patient et/ou Entourage	P-7 Organisation	Oubli	J’oublie de prendre mes médicaments. (24) (échelle likert 5 points de "jamais" à la modalité "systématiquement")	Tarquinio (24)
P- Patient et/ou Entourage	P-7 Organisation	Oubli	I sometimes forget to take my medicines (7,8)	Reported Adherence to Medication Scale/RAMS (Horne, 1997) (7,8)
P- Patient et/ou Entourage	P-7 Organisation	Oubli	I just forget to take my medicines some of the time (9)	ASK-20 – ASK 12 (Hahn, 2008 / Matza 2009)(9)(10)
P- Patient et/ou Entourage	P-7 Organisation	Oubli	I would have taken it but simply missed it (11)	MAR-Scale/ Medication Adherence Reasons Scale (Unni, 2013)(11)
P- Patient et/ou Entourage	P-7 Organisation	Oubli	Combien de fois avez-vous eu des difficultés à vous rappeler de prendre votre traitement ? (3) Jamais/Rarement - Parfois - De temps en temps – Fréquemment – tout le temps	Morisky 8 (Korb-Savoldelli (2012) Vfrançaise (3)
P- Patient et/ou Entourage	P-7 Organisation	Organisation du quotidien	I would have taken it but missed it because of busy schedule (11)	MAR-Scale/ Medication Adherence Reasons Scale (Unni, 2013) (11)
P- Patient et/ou Entourage	P-7 Organisation	Panne	Depuis la dernière consultation, avez-vous été en panne de médicament ? (12)	Girerd (2009) (12)
P- Patient et/ou Entourage	P-7 Organisation	Panne	How often do you plan ahead and refill your medicines before they run out? (5)	ARMS (Kripalani, 2009) (5)
P- Patient et/ou Entourage	P-7 Organisation	Panne	I run out of my medicine because I don’t get refills on time (9)	ASK-20 – ASK 12 (Hahn, 2008 / Matza 2009)(9)(10)
P- Patient et/ou Entourage	P-7 Organisation	Pas allé pharmacie	I didn’t have the medicine because I didn’t have a ride to the pharmacy (11)	MAR-Scale/ Medication Adherence Reasons Scale (Unni, 2013) (11)
P- Patient et/ou Entourage	P-7 Organisation	Panne	How often do you run out of medicine? (5)	ARMS (Kripalani, 2009) (5)
P- Patient et/ou Entourage	P-7 Organisation	7 jours suivre comme prescrit	Over the last 7 days, how many days were you able to take your (specific) medicine exactly as prescribed? (0 days 1 day 2 days 3 days 4 days 5 days 6 days 7 days) (11)	MAR-Scale/ Medication Adherence Reasons Scale (Unni, 2013) (11)
P- Patient et/ou Entourage	P-7 Organisation	Retard/heure de prise	Vous est-il arrivé de prendre votre traitement avec retard par rapport à l’heure habituelle (12)	Girerd (2009) (12)
P- Patient et/ou Entourage	P-7 Organisation	Retard/heure de prise	In the last month, how much of your medication did you take at the exact time (to within a few minutes) you were supposed to? (14)	MASRI (Walsh, 2002) (14)
P- Patient et/ou Entourage	P-7 Organisation	Retard/heure de prise	In the last month, how much of your medication did you take (within half an hour) of the time, you were supposed to? (14)	MASRI (Walsh, 2002)(14)
P- Patient et/ou Entourage	P-7 Organisation	Retard/heure de prise	`In the last month, how much of your medication did you take at `within 1 hour of the time you were supposed to? (14)	MASRI (Walsh, 2002) (14)
P- Patient et/ou Entourage	P-7 Organisation	Retard/heure de prise	`In the last month, how much of your medication did you take at `within 2 hours of the time you were supposed to? (14)	MASRI (Walsh, 2002) (14)
P- Patient et/ou Entourage	P-7 Organisation	Retard/heure de prise	proportion of doses taken within 2 hours of the correct time (VAS,2h) (14)	MASRI (Walsh, 2002) (14)
P- Patient et/ou Entourage	P-7 Organisation	Retard/heure de prise	or more than 2 hours late (VAS 2h LATE). (14)	MASRI (Walsh, 2002) (14)
P- Patient et/ou Entourage	P-7 Organisation	Prise comme prescrit	Les patients choisissent une des 6 descriptions leur correspondant le mieux	ASRQ (Schroeder, 2006)(16) A SEPARER???
P- Patient et/ou Entourage	P-7 Organisation	Prise comme prescrit	‘‘I always take all of my tablets at the same time of day.’’ (16)	ASRQ (Schroeder, 2006)(16) A SEPARER???
P- Patient et/ou Entourage	P-7 Organisation	Prise comme prescrit	“ I manage to take all my tablets – but not always at the same time of day.’’	ASRQ (Schroeder, 2006)(16) A SEPARER???
P- Patient et/ou Entourage	P-7 Organisation --> COMPORTEMENT ?	Prise comme prescrit	‘‘I sometimes do not take all of my tablets, knowingly or unknowingly, but never omit more than one dose at a time.’’ (16)	ASRQ (Schroeder, 2006)(16) A SEPARER???
P- Patient et/ou Entourage	P-7 Organisation --> COMPORTEMENT ?	Prise comme prescrit	‘‘I miss many tablets and about three to four times a year I miss my tablets, knowingly or unknowingly, for two or more days.’’ (16)	ASRQ (Schroeder, 2006)(16) A SEPARER???
P- Patient et/ou Entourage	P-7 Organisation --> COMPORTEMENT ?	Prise comme prescrit	‘‘I miss many tablets, knowingly or unknowingly, and at least once a month I miss my tablets for two or more days.’’ (16)	ASRQ (Schroeder, 2006)(16) A SEPARER???
P- Patient et/ou Entourage	P-7 Organisation --> COMPORTEMENT ?	Prise comme prescrit	‘‘I take hardly any of my blood pressure tablets.’’ (16)	ASRQ (Schroeder, 2006)(16) A SEPARER???
P- Patient et/ou Entourage	P-7 Organisation	Médicament pas avec soi	Have you not had medicine with you when it was time to take it? (9)(10)	ASK-20 – ASK 12 (Hahn, 2008 / Matza 2009)(9)(10)
P- Patient et/ou Entourage	P-7 Organisation	Médicament pas avec soi	Lorsque vous voyagez ou quittez votre domicile, vous arrive-t-il d’oublier d’emporter avec vous vos médicaments ? (3)	Morisky 8 / MMAS (Morisky Medication Adherence Scale) Korb-Savoldelli (2012) Vfrançaise (3)
P- Patient et/ou Entourage	P-7 Organisation	Médicament pas avec soi	I was not comfortable taking it for personal reasons (eg: I was travelling) (11)	MAR-Scale/ Medication Adherence Reasons Scale (Unni, 2013) (11)
P- Patient et/ou Entourage	P-7 Organisation	Négligence	Are you careless at times about taking your medicine? (1) (2)	MAQ/Medication Adherence Questionnaire/Morisky4 (Morisky, 1986) (1)
P- Patient et/ou Entourage	P-7 Organisation	Négligence	Are you careless at times about taking your medicine? (1) (2)	MARS/Medication Adherence Rating Scale (Thompson, 2000) (2)
P- Patient et/ou Entourage	P-7 Organisation	Négligence	During the last 3 months, have you at times been careless about taking your medicine? (4)	Medication Adherence Scale (4)
P- Patient et/ou Entourage	P-7 Organisation	Oublié/aujourd’hui	How many doses of medication did you miss yesterday? (14)	MASRI (Walsh, 2002) (14)
P- Patient et/ou Entourage	P-7 Organisation	Oublié/avt hier	How many doses of medication did you miss the day before yesterday? (14)	MASRI (Walsh, 2002) (14)
P- Patient et/ou Entourage	P-7 Organisation	Oublié avant avant hier	How many doses of medication did you miss the day before that (3 days ago) ? (14)	MASRI (Walsh, 2002) (14)
P- Patient et/ou Entourage	P-7 Organisation	Oublié/2 semaines	How many doses of medication have you missed in the 2 weeks before that? (14)	MASRI (Walsh, 2002) (14)
P- Patient et/ou Entourage	P-7 Organisation	Oublié/une dose	When was the last time you missed a dose of medication? (14)	MASRI (Walsh, 2002) (14)
P- Patient et/ou Entourage	P-7 Organisation	Omettre/avant médecin	How often do you skip a dose of your medicine before you go to the doctor? (5)	ARMS (Kripalani, 2009) (5)
P- Patient et/ou Entourage	P-7 Organisation	RDZ	Je respecte les rendez-vous médicaux. (24) (échelle likert 5 points de "jamais" à la modalité "systématiquement")	Tarquinio (24)
P- Patient et/ou Entourage	P-7 Organisation	RDZ	How often do you miss scheduled appointments? (5)	ARMS (Kripalani, 2009) (5)
P- Patient et/ou Entourage	P-7 Organisation	Suivre conseils	I followed my doctor's suggestions exactly (23)	MOS (Kravitz, 1993) (23)
P- Patient et/ou Entourage	P-8 Comportement	Comportement	J’adopte des comportements ne nuisant pas à ma santé. (24) (échelle likert 5 points de "jamais" à la modalité "systématiquement")	Tarquinio (24)
P- Patient et/ou Entourage	P-8 Comportement	Respect ensemble médicament	Je respecte l’ensemble des prescriptions médicales (24) (échelle likert 5 points de "jamais" à la modalité "systématiquement")	Tarquinio (24)
P- Patient et/ou Entourage	P-8 Comportement	Prendre ensemble	Je prends l’ensemble de mes médicaments. (24) (échelle likert 5 points de "jamais" à la modalité "systématiquement")	Tarquinio (24)
P- Patient et/ou Entourage	P-8 Comportement	Ttt associés	Je prends d’autres traitements prescrits par le médecin. (24) (échelle likert 5 points de "jamais" à la modalité "systématiquement")	Tarquinio (24)
P- Patient et/ou Entourage	P-8 Comportement	Respect Horaires	Je respecte les heures de prise de mes médicaments. (24) (échelle likert 5 points de "jamais" à la modalité "systématiquement")	Tarquinio (24)
P- Patient et/ou Entourage	P-8 Comportement	Examens clinique et biologiques	Je me livre aux examens biologiques, cliniques ou autres. (24) (échelle likert 5 points de "jamais" à la modalité "systématiquement")	Tarquinio (24)
P- Patient et/ou Entourage	P-8 Comportement	Arrêt prescription	J'arrête les prescriptions (24) (échelle likert 5 points de "jamais" à la modalité "systématiquement")	Tarquinio (24)
P- Patient et/ou Entourage	P-8 Comportement	Pas prendre médicaments	How often do you decide not to take your medicine? (5)	ARMS (Kripalani, 2009) (5)
P- Patient et/ou Entourage	P-8 Comportement	Pas prendre médicaments	On how many days did you not take a pill on purpose? 0 Days / ≥ 1 Day (6)	Choo (1999) (6)
P- Patient et/ou Entourage	P-8 Comportement	Arrête/besoin	I sometimes skip this medicine to see if it is still needed (11)	MAR-Scale/ Medication Adherence Reasons Scale (Unni, 2013) (11)
P- Patient et/ou Entourage	P-8 Comportement	Inattention	How often do you miss taking your medicine when you are careless? (5)	ARMS (Kripalani, 2009) (5)
P- Patient et/ou Entourage	P-8 Comportement	+ ou moins de médicaments	Have you taken a medicine more or less often than prescribed? (9)(10)	ASK-20 – ASK 12 (Hahn, 2008 / Matza 2009)(9)(10)
P- Patient et/ou Entourage	P-8 Comportement	Varier doser/besoin	How often do you change the dose of your medicines to suit your needs (like when you take more or less pill than you’re supposed to)? (5)	ARMS (Kripalani, 2009) (5)
P- Patient et/ou Entourage	P-8 Comportement	Varier doser/besoin	I sometimes alter the dose of my medication to suit my own needs (7,8)	Reported Adherence to Medication Scale/RAMS (Horne, 1997) (7,8)
P- Patient et/ou Entourage	P-8 Comportement	Varier doser/besoin	Some people I have talked to say that they miss out a dose of their medication or adjust it to suit their own needs. How often do you do this? (7,8)	Reported Adherence to Medication Scale/RAMS (Horne, 1997) (7,8)
P- Patient et/ou Entourage	P-8 Comportement	+ de médicaments	On how many days did you add an extra pill? 0 Days / ≥ 1 Day (6)	Choo (1999) (6)
P- Patient et/ou Entourage	P-8 Comportement	Dose	Je respecte les doses prescrites. (24) (échelle likert 5 points de "jamais" à la modalité "systématiquement")	Tarquinio (24)
P- Patient et/ou Entourage	P-8 Comportement	Intention/poursuivre	J’ai l’intention de poursuivre ce traitement (21,22)	Satmed Q (Ruiz, 2008) (21,22)
P- Patient et/ou Entourage	P-8 Comportement	Stade de Changement	People sometimes find it difficult to take their medication as directed by their physician. As directed means consistently taking the amount of medication prescribed by your physician at the time(s) prescribed by your physician. Please find the statement that best describes the way you feel right now about taking your (high blood pressure/protease inhibitor) medication as directed. A. No, I do no…	SOC/Stage of Change for Adherence Measure (Willey, 2000)(15)
P- Patient et/ou Entourage	P-8 Comportement	Stade de Changement	If the answer to question 1 is D, then ask : How long have you been taking your (high blood pressure/protease inhibitor) medication as directed? A. ≤ 3 months B. > 3 months to 6 months C. > 6 months to 12 months D. >12 months (15) If the answer to question 1 is D and the answer to question 2 is A or B, then the stage of change is action. If the answer to question 1 is D and the answer to question…	SOC/Stage of Change for Adherence Measure (Willey, 2000) (15)
P- Patient et/ou Entourage	P-8 Comportement	Gêne traitement	Prendre son traitement tous les jours constitue une vraie gêne pour certains patients. Vous arrive – t – il de ne pas supporter de prendre votre traitement médical ? (3)	Morisky 8 / MMAS (Morisky Medication Adherence Scale) Korb-Savoldelli Vfrançaise (3) (2012)
P- Patient et/ou Entourage	P-8 Comportement	2 semaines/stop traitement	Il arrive que des personnes ne prennent pas leurs médicaments pour des raisons autres que l’oubli. Pensez aux deux dernières semaines, vous est-il arrivé au moins un jour de ne pas prendre vos médicaments ? (3)	Morisky 8 / MMAS (Morisky Medication Adherence Scale) Korb-Savoldelli (2012) Vfrançaise (3)
P- Patient et/ou Entourage	P-9 Hygiène de vie (Alimentation / Activité Physique)	Alimentation	J’ai une alimentation saine et équilibrée. (24) (échelle likert 5 points de "jamais" à la modalité "systématiquement")	Tarquinio (24)
P- Patient et/ou Entourage	P-9 Hygiène de vie (Alimentation / Activité Physique)	Hygiène de vie	J’ai une vie saine. (24) (échelle likert 5 points de "jamais" à la modalité "systématiquement")	Tarquinio (24)
Références
1.	Morisky DE, Green LW, Levine DM. Concurrent and predictive validity of a self-reported measure of medication adherence. Med Care. janv 1986;24(1):67‑74.
2.	Thompson K, Kulkarni J, Sergejew AA. Reliability and validity of a new Medication Adherence Rating Scale (MARS) for the psychoses. Schizophr Res. 5 mai 2000;42(3):241‑247.
3.	Korb-Savoldelli V, Sabatier B, Gillaizeau F, Guillemain R, Prognon P, Bégué D, et al. Non-adherence with drug treatment after heart or lung transplantation in adults: a systematic review. Patient Educ Couns. 2010;81(2):148‑154.
4.	Brooks CM, Richards JM, Kohler CL, Soong SJ, Martin B, Windsor RA, et al. Assessing adherence to asthma medication and inhaler regimens: a psychometric analysis of adult self-report scales. Med Care. mars 1994;32(3):298‑307.
5.	Kripalani S, Risser J, Gatti ME, Jacobson TA. Development and evaluation of the Adherence to Refills and Medications Scale (ARMS) among low-literacy patients with chronic disease. Value Health J Int Soc Pharmacoeconomics Outcomes Res. févr 2009;12(1):118‑123.
6.	Choo PW, Rand CS, Inui TS, Lee ML, Cain E, Cordeiro-Breault M, et al. Validation of patient reports, automated pharmacy records, and pill counts with electronic monitoring of adherence to antihypertensive therapy. Med Care. sept 1999;37:846‑57.
7.	Horne R. Representations of medication and treatment: Advances in Theory and Measurement. Perceptions of Health and Illness: Current Research and Applications. Ed. Petrie, K.J. and Weinman, J. London: Harwood Academic; 1997. p. 155‑187.
8.	Horne R, Weinman J, Hankins M. The beliefs about medicines questionnaire: The development and evaluation of a new method for assessing the cognitive representation of medication. Psychol Health. 1999;14(1):1‑24.
9.	Hahn SR, Park J, Skinner EP, Yu-Isenberg KS, Weaver MB, Crawford B, et al. Development of the ASK-20 adherence barrier survey. Curr Med Res Opin. juill 2008;24(7):2127‑2138.
10.	Matza LS, Park J, Coyne KS, Skinner EP, Malley KG, Wolever RQ. Derivation and validation of the ASK-12 adherence barrier survey. Ann Pharmacother. oct 2009;43(10):1621‑1630.
11.	Unni EJ, Olson JL, Farris KB. Revision and validation of Medication Adherence Reasons Scale (MAR-Scale). Curr Med Res Opin. 30 oct 2013;
12.	Girerd X, Hanon O, Anagnostopoulos K, Ciupek C, Mourad JJ, Consoli S. Assessment of antihypertensive compliance using a self-administered questionnaire: development and use in a hypertension clinic. Presse Médicale. 2001;30(21):1044‑1048.
13.	Risser J, Jacobson TA, Kripalani S. Development and psychometric evaluation of the Self-efficacy for Appropriate Medication Use Scale (SEAMS) in low-literacy patients with chronic disease. J Nurs Meas. 2007;15(3):203‑219.
14.	Walsh JC, Mandalia S, Gazzard BG. Responses to a 1 month self-report on adherence to antiretroviral therapy are consistent with electronic data and virological treatment outcome. AIDS Lond Engl. 25 janv 2002;16(2):269‑277.
15.	Willey C, Redding C, Stafford J, Garfield F, Geletko S, Flanigan T, et al. Stages of change for adherence with medication regimens for chronic disease: development and validation of a measure. Clin Ther. juill 2000;22(7):858‑871.
16.	Schroeder K, Fahey T, Hay AD, Montgomery A, Peters TJ. Adherence to antihypertensive medication assessed by self-report was associated with electronic monitoring compliance. J Clin Epidemiol. juin 2006;59(6):650‑651.
17.	Fall E, Gauchet A, Cyril Tarquinio, Horne R. Validation of the French version of the Beliefs about Medicines Questionnaire (BMQ) among diabetes and HIV patients. European Review of Applied Psychology. 2013;
18.	Gauchet A, Tarquinio C, Fischer G. Psychosocial predictors of medication adherence among persons living with HIV. Int J Behav Med. 2007;14(3):141‑150.
19.	McHorney CA, Victor Spain C, Alexander CM, Simmons J. Validity of the adherence estimator in the prediction of 9-month persistence with medications prescribed for chronic diseases: a prospective analysis of data from pharmacy claims. Clin Ther. nov 2009;31(11):2584‑2607.
20.	Hogan TP, Awad AG, Eastwood R. A self-report scale predictive of drug compliance in schizophrenics: reliability and discriminative validity. Psychol Med. févr 1983;13(1):177‑183.
21.	Ruiz MA, Pardo A, Rejas J, Soto J, Villasante F, Aranguren JL. Development and validation of the « Treatment Satisfaction with Medicines Questionnaire » (SATMED-Q). Value Health J Int Soc Pharmacoeconomics Outcomes Res. 2008;11(5):913‑926.
22.	Delestras S, Roustit M, Bedouch P, Minoves M, Dobremez V, Mazet R, et al. Comparison between two generic questionnaires to assess satisfaction with medication in chronic diseases. PLoS One. 2013;8(2):e56247.
23.	Kravitz RL, Hays RD, Sherbourne CD, DiMatteo MR, Rogers WH, Ordway L, et al. Recall of recommendations and adherence to advice among patients with chronic medical conditions. Arch Intern Med. 23 août 1993;153(16):1869‑1878.
24.	Tarquinio, C., Fischer, G.N., & Grégoire, A. Compliance in HIV-positive patients: validation of a French scale and measurement of psychosocial variables. Revue international de psychologie sociale 2000, 13(2), 61-91.
