# Supplementary material for: Development of a self-administered questionnaire to identify levers and barriers to adherence to medication regimens for chronic disease: The QUILAM project
Source: PLoS One. 2025 Oct 23;20(10):e0323542. doi: 10.1371/journal.pone.0323542 (PMC12548849; doi:10.1371/journal.pone.0323542)
Supplement: S3 File — Excel in French. (XLSX) [file pone.0323542.s003.xlsx]

## Sheet: table_QUILAM
Numéro d'inclusion	Pathologie cible	Niveau d'enseignement	Catégorie socio-professionnelle	Situation familiale	Situation à domicile	Date d'initiation du traitement actuel	Gestion des médicaments : Prépare ses médicaments seul	Gestion des médicaments : Est aidé dans la préparation de ses médicaments	Nombre de ligne de traitement	Nombre de prise par jour	Echelle_0-100_jamais_toujours_médicaments_comme_prescrits	1. Je prends mes médicaments seulement quand je suis malade.	2. Lorsque je me sens mieux, il m'arrive de cesser de prendre mes médicaments.	3. Le mois dernier, je me suis senti(e) triste, déprimé(e), ou j’ai eu le cafard.	4. Il m'est déjà arrivé de ne pas prendre mon traitement parce que certains jours ma mémoire me fait défaut	5. Mon traitement est dans l’ensemble facile à prendre/ utiliser sous sa forme actuelle (goût, taille, etc.).	6. Il est peu pratique de prendre des médicaments plus d'une fois par jour.	7. J’ai trop de médicaments à prendre par jour.	8. Les médecins utilisent trop de traitements.	9. J'ai confiance en mes capacités pour prendre mes médicaments comme prescrits quand j'ai des effets secondaires.	10. Je m'inquiète parfois à propos des effets à long terme de mon traitement.	11. Il m’est difficile d’avaler les médicaments que je dois prendre.	12. J'ai des difficultés à "manipuler" mes traitements (sortir le médicament, ouvrir la boite, couper le médicament, manipuler mon inhalateur, faire mon injection, …)	13. J'ai déjà sauté une prise, non renouvelé, ou pris moins de médicaments à cause de leur coût.	14. Je saute parfois ce médicament pour voir si j’en ai encore besoin.	15. Le traitement qu'on me propose n'est pas adapté à mes habitudes de vie.	16. Je suis parfois négligeant(e) dans la prise de mes médicaments.	17. Mon médecin (ou autre professionnel de santé) m’a expliqué comment traiter correctement ma maladie.	18. Si les médecins passaient plus de temps avec les patients, ils prescriraient moins de traitements.	19. J’ai confiance en mes capacités pour prendre mes médicaments comme prescrits quand le médecin change mon traitement.	20. J’ai confiance en mes capacités pour prendre mes médicaments comme prescrits quand certains comprimés ont l'air différents de ceux que je prends d'habitude.	21. J’ai l’intention de poursuivre ce traitement.	22. J’ai confiance en mes capacités pour prendre mes médicaments comme prescrits quand je ne suis pas sûr de l’heure à laquelle prendre mes médicaments dans la journée.	23. Je ne suis pas sûr(e) de savoir comment prendre ce médicament.	24. Je suis convaincu(e) de l’importance de mes médicaments.	25. J’ai peur que mes médicaments ne me fassent plus de mal que de bien.	26. J'ai déjà sauté ou arrêté de prendre un médicament parce que je trouvais qu'il ne marchait pas.	27. Ma santé, aujourd’hui, dépend de mon traitement.	28. Ma santé future dépend de mon traitement.	29. Avoir à prendre un traitement m'inquiète.	30. Sans mon traitement, je serais très malade.	31. Je suis parfois inquiet(e) de devenir trop dépendant(e) de mon traitement.	32. Rester sous traitement m’empêchera de tomber malade.	33. Les personnes qui prennent des médicaments devraient arrêter leur traitement de temps en temps.	34. Les remèdes naturels sont plus sûrs que les traitements médicaux.	35. J’ai confiance en l’aide que m’apportera chacun de mes médicaments.	36. Ce n’est pas naturel que mon corps et mon esprit soient contrôlés par les médicaments.	37. Je ne considère pas la prise de ce médicament comme une priorité dans ma routine quotidienne.	38. Les médicaments me rendent fatigué(e) et somnolent(e).
6	DT2	Primaire	Retraité	Séparé/divorcé	OUI	1-5 ans	OUI	NON	12	4	100	7	1	6	1	7	7	6	7	7	5	1	1	1	1	1	1	1	3	1	1	1	7	7	7	7	1	1	7	1	7	1	7	1	7	1	1	7	1
36	DT2	Primaire	Retraité	Marié/pacsé/concubinage	NON	> 10 ans	OUI	NON	11	21	95	1	1	7	1	7	1	1	6	1	1	1	7	7	9	1	3	1	6	1	6	6	1	1	1	4	1	4	3	1	1	1	9	9	9	9	9	9	9
68	BPCO	Lycée	Sans activité	Séparé/divorcé	OUI	NR	OUI	NON	NR	NR	NR	3	9	4	2	4	5	4	3	3	5	3	3	4	3	5	3	4	5	4	3	4	3	3	6	4	2	4	6	4	6	3	4	2	2	9	5	3	3
88	BPCO	Supérieur	Retraité	Marié/pacsé/concubinage	NON	NR	OUI	NON	NR	NR	NR	1	1	1	1	7	1	1	9	9	9	9	1	1	1	9	1	7	9	7	7	7	9	9	7	9	1	7	9	1	7	1	9	4	4	1	9	9	9
98	IC	Collège	Retraité	Marié/pacsé/concubinage	NON	2-6 mois	OUI	NON	7	3	NR	7	4	6	1	6	3	2	2	5	6	9	3	6	4	6	3	6	5	3	3	5	3	5	6	4	5	6	5	6	3	3	1	1	1	6	3	2	3
107	IC	Supérieur	Ouvrier	Célibataire	OUI	1-5 ans	OUI	NON	7	2	98	1	1	1	1	7	4	2	1	3	4	1	3	1	1	1	1	7	4	7	7	7	7	7	4	1	1	7	7	1	7	1	1	9	2	5	7	7	1
1	DT2	Collège	Sans activité	Marié/pacsé/concubinage	NON	6-10 ans	OUI	NON	9	3	87	1	2	1	1	1	1	1	1	1	1	1	1	1	1	1	3	2	2	1	1	1	1	1	1	1	1	1	1	1	1	2	4	2	1	1	1	1	3
8	DT2	Supérieur	Retraité	Séparé/divorcé	OUI	> 10 ans	OUI	NON	5	7	98	1	1	1	1	7	4	4	4	4	4	1	1	1	1	1	6	7	4	7	7	7	6	1	7	1	1	7	7	2	7	1	7	1	4	6	4	1	1
9	DT2	Supérieur	Retraité	Marié/pacsé/concubinage	NON	1-5 ans	OUI	NON	3	3	100	1	1	1	1	7	5	5	5	3	7	1	1	1	1	1	1	5	7	7	7	7	7	1	7	1	7	7	7	1	7	1	1	1	1	7	1	1	5
14	DT2	Lycée	Employé	Célibataire	OUI	1-5 ans	OUI	NON	6	12	100	1	1	1	1	4	1	1	1	1	5	4	1	1	1	1	1	5	1	7	1	7	1	1	7	1	1	7	7	5	7	1	7	1	4	7	4	1	1
27	DT2	Lycée	Retraité	Marié/pacsé/concubinage	NON	> 10 ans	OUI	NON	10	15	100	9	1	1	1	5	4	4	4	5	7	1	1	1	1	4	2	7	4	6	6	7	4	1	5	3	1	5	5	7	7	4	4	1	1	5	4	1	4
32	DT2	Collège	Retraité	Marié/pacsé/concubinage	OUI	1-5 ans	OUI	NON	11	3	89	1	1	7	1	7	2	7	7	2	7	1	5	1	1	1	1	1	6	1	1	1	7	1	5	3	1	5	5	1	5	6	7	1	4	6	6	5	6
39	DT2	Lycée	Retraité	Marié/pacsé/concubinage	NON	1-5 ans	OUI	NON	3	3	94	1	1	4	1	4	7	7	9	7	7	5	4	7	7	4	1	1	7	7	2	3	7	1	9	5	7	7	7	6	4	6	1	4	1	7	4	7	4
43	IC	Supérieur	Retraité	Séparé/divorcé	OUI	> 10 ans	OUI	NON	11	13	98	1	1	1	1	1	1	1	1	7	4	1	1	1	1	1	1	1	1	7	7	7	7	1	7	1	1	7	7	1	9	3	7	1	9	2	4	1	4
44	IC	Collège	Employé	Marié/pacsé/concubinage	NON	1-5 ans	OUI	NON	7	10	99	1	1	1	2	7	1	1	1	7	1	1	1	1	1	1	1	7	1	7	7	7	5	1	7	1	1	7	7	1	7	1	7	1	1	7	7	1	1
45	IC	NR	Sans activité	Marié/pacsé/concubinage	NON	6-10 ans	OUI	NON	9	14	92	1	1	6	1	3	2	5	4	1	4	4	1	2	1	1	1	7	6	2	7	7	9	1	7	1	1	7	7	5	7	1	7	1	2	6	6	7	5
46	IC	Lycée	Ouvrier	Célibataire	NON	1-5 ans	OUI	NON	13	3	86	1	1	7	1	7	1	5	5	7	7	1	1	1	1	1	1	7	1	7	1	7	7	1	7	1	1	7	7	5	7	1	7	1	1	7	1	1	1
56	IC	Collège	Cadre	Marié/pacsé/concubinage	NON	2-6 mois	OUI	NON	8	3	87	7	7	7	1	6	3	1	4	4	6	1	1	1	1	1	6	7	5	7	7	7	7	1	7	1	6	7	7	6	5	5	7	3	9	7	4	1	1
59	IC	Supérieur	Profession intermédiaire	Célibataire	OUI	2-6 mois	OUI	NON	5	1	96	7	1	4	2	7	1	2	4	1	4	1	1	1	1	1	1	7	6	7	7	7	7	1	7	1	1	6	6	1	6	4	7	1	2	7	4	7	6
60	IC	NR	NR	Marié/pacsé/concubinage	NON	NR	NON	Soignant	8	14	80	5	6	5	7	7	2	2	3	5	6	5	1	3	1	1	3	6	3	6	6	6	5	1	6	2	2	6	6	2	2	2	6	2	3	3	2	2	1
64	IC	Supérieur	Employé	Séparé/divorcé	OUI	2-6 mois	OUI	NON	13	17	100	1	1	1	1	2	7	1	1	7	1	1	1	1	1	1	1	7	1	7	7	7	7	1	7	1	1	7	7	1	7	1	1	1	1	7	1	1	1
69	BPCO	Collège	NR	Séparé/divorcé	NON	NR	NON	Auxiliaire de vie et Autre	12	3	NR	5	4	7	3	3	4	5	3	6	5	2	9	3	4	2	4	5	5	3	3	7	4	5	7	5	3	7	7	2	7	4	3	2	4	7	3	3	4
70	BPCO	Primaire	Retraité	Marié/pacsé/concubinage	NON	6-10 ans	NON	Conjoint	4	2	92	1	1	1	1	7	2	1	1	6	9	9	7	1	1	1	3	7	5	7	6	7	7	6	7	2	2	7	7	9	7	7	9	1	6	7	2	7	2
74	BPCO	Collège	Retraité	NR	NON	6-10 ans	NON	Conjoint	11	12	95	1	1	5	1	7	1	1	1	3	3	1	1	1	1	1	2	7	1	7	7	7	6	1	7	1	1	7	7	1	7	5	7	1	1	7	4	1	3
77	IC	Lycée	Ouvrier	Marié/pacsé/concubinage	NON	2-6 mois	OUI	NON	9	3	94	6	1	2	1	7	1	1	4	1	6	1	1	1	1	1	1	7	3	7	3	3	1	1	7	2	2	7	9	1	7	1	4	1	2	7	4	1	1
78	BPCO	Collège	Retraité	Marié/pacsé/concubinage	OUI	NR	NR	NON	NR	NR	100	1	1	1	1	7	7	1	1	7	1	1	7	1	1	1	1	7	1	7	7	7	7	7	7	1	1	7	1	1	7	1	1	1	7	7	7	7	1
80	IC	Collège	Employé	Marié/pacsé/concubinage	NON	NR	OUI	NON	NR	NR	100	1	1	7	1	1	7	7	7	1	7	1	1	1	1	7	1	3	6	7	7	7	7	1	7	2	1	7	7	7	7	7	7	1	4	7	3	1	7
81	DT2	Primaire	Retraité	Marié/pacsé/concubinage	OUI	1-5 ans	OUI	NON	6	2	NR	1	1	1	1	7	1	1	1	7	1	1	1	1	1	1	1	1	1	7	7	7	1	1	7	1	1	7	7	1	7	1	7	1	1	7	1	1	1
82	DT2	Primaire	Retraité	Marié/pacsé/concubinage	NON	6-10 ans	NON	NON	12	16	NR	1	1	1	1	7	1	2	4	2	5	1	1	1	1	1	1	7	4	6	7	7	7	1	7	4	1	7	7	1	6	6	6	1	4	6	1	1	4
84	BPCO	Collège	Retraité	Marié/pacsé/concubinage	NON	> 10 ans	OUI	NON	11	14	NR	4	1	2	1	7	4	7	1	5	2	1	1	1	1	5	1	6	3	7	7	7	7	7	7	1	1	7	7	5	7	7	4	1	1	7	4	2	4
89	BPCO	Collège	Retraité	Marié/pacsé/concubinage	NON	6-10 ans	OUI	NON	NR	3	88	6	5	7	1	7	4	5	9	9	4	1	1	2	2	1	6	2	6	6	5	7	5	1	7	2	4	5	5	2	7	6	3	6	4	5	6	2	4
91	BPCO	NR	NR	Marié/pacsé/concubinage	NON	NR	OUI	Conjoint	4	3	92	2	1	5	1	7	2	1	7	7	6	7	7	7	1	1	1	7	1	7	1	7	1	1	7	1	1	6	1	7	1	4	1	1	4	1	6	7	1
92	BPCO	Supérieur	Cadre	Marié/pacsé/concubinage	NON	> 10 ans	OUI	NON	9	13	89	1	1	4	1	1	3	7	5	4	6	1	5	1	1	1	1	6	5	5	2	7	1	2	7	5	1	5	5	5	7	7	9	3	5	5	4	2	2
93	BPCO	Primaire	Ouvrier	Marié/pacsé/concubinage	NON	1-5 ans	OUI	Conjoint	5	3	78	1	1	1	1	7	1	1	1	7	1	1	1	1	1	1	1	7	1	2	6	7	6	1	7	1	1	6	7	1	7	1	6	1	1	7	1	1	1
95	IC	Collège	Ouvrier	Marié/pacsé/concubinage	NON	2-6 mois	OUI	NON	3	2	100	1	1	1	1	7	1	1	1	1	1	1	1	1	1	1	1	1	1	7	1	7	7	1	7	1	1	7	7	1	7	1	7	1	1	7	1	1	1
96	IC	Collège	Ouvrier	Marié/pacsé/concubinage	NON	6-10 ans	OUI	Conjoint	3	2	NR	1	1	1	1	7	1	1	1	1	1	1	1	1	1	1	1	7	1	7	7	7	7	1	7	1	1	7	7	1	7	2	7	1	3	7	7	1	1
109	BPCO	Lycée	Employé	Veuf	OUI	2-6 mois	OUI	NON	1	2	98	7	6	1	7	7	1	4	5	2	6	1	1	1	1	1	1	7	7	6	6	9	6	1	7	6	7	7	7	6	7	5	6	9	9	6	6	6	9
110	BPCO	Lycée	Retraité	Marié/pacsé/concubinage	NON	> 10 ans	OUI	NON	14	3	97	1	1	1	1	5	1	3	1	6	5	1	1	1	1	1	1	6	1	6	5	6	6	1	6	5	1	7	7	1	7	1	7	1	4	6	6	2	5
113	BPCO	Lycée	Artisan-Commerçant	Marié/pacsé/concubinage	NON	6 mois-1 an	OUI	NON	2	4	NR	1	1	1	1	7	1	1	1	9	7	1	1	1	2	2	2	7	2	6	9	9	9	1	6	4	2	6	6	7	5	7	2	9	5	5	7	4	5
114	BPCO	Lycée	Employé	Marié/pacsé/concubinage	NON	> 10 ans	OUI	NON	2	2	NR	5	3	5	1	7	7	1	1	7	4	1	4	1	1	1	4	7	1	7	7	7	5	1	7	4	1	7	7	7	5	4	1	1	1	6	4	4	7
116	BPCO	Supérieur	Etudiant(e)	Célibataire	OUI	> 10 ans	OUI	NON	3	5	75	2	5	5	7	7	3	1	3	6	7	1	1	1	5	5	5	7	3	7	1	5	6	1	6	1	1	7	6	1	7	6	3	1	2	6	6	5	1
12	DT2	Primaire	Sans activité	Marié/pacsé/concubinage	NON	> 10 ans	OUI	Conjoint	10	2	96	7	1	7	1	7	1	7	7	7	7	1	1	1	1	7	1	7	1	7	7	7	7	1	7	1	1	7	7	5	7	5	7	1	4	7	4	1	7
15	DT2	Collège	Ouvrier	Marié/pacsé/concubinage	NON	> 10 ans	OUI	NON	17	2	94	1	1	1	1	7	7	7	1	7	7	1	1	1	1	1	7	7	1	7	7	7	7	1	7	1	1	7	7	1	7	1	7	1	1	7	7	7	7
17	DT2	Collège	Employé	Séparé/divorcé	OUI	2-6 mois	OUI	NON	12	2	86	1	1	6	1	1	7	7	2	6	2	1	1	7	1	2	6	6	1	7	7	7	6	9	7	6	1	7	7	7	7	7	7	4	3	6	2	7	4
18	DT2	Collège	Employé	Séparé/divorcé	OUI	> 10 ans	OUI	NON	6	7	100	1	1	7	1	7	1	1	1	9	7	1	5	1	1	7	1	7	1	7	1	7	7	1	7	1	1	7	7	1	7	1	1	1	1	7	7	1	7
19	DT2	Collège	Retraité	Veuf	OUI	1-5 ans	OUI	NON	11	3	88	1	1	4	3	7	1	7	6	7	4	1	4	1	1	4	1	6	3	5	7	7	4	1	7	6	1	7	7	4	7	4	7	1	4	5	4	1	4
21	DT2	Lycée	Cadre	Marié/pacsé/concubinage	NON	2-6 mois	OUI	NON	12	3	84	1	1	1	1	7	7	7	1	7	7	1	1	1	1	1	1	7	1	7	7	7	7	1	7	1	1	7	7	7	7	7	7	1	1	7	1	1	4
37	DT2	Supérieur	Retraité	Marié/pacsé/concubinage	NON	> 10 ans	OUI	NON	10	3	89	1	1	7	1	7	5	7	7	7	1	1	1	1	7	1	7	1	7	7	7	7	7	1	7	1	1	7	7	1	7	1	7	1	1	1	7	7	7
40	IC	Supérieur	Retraité	Marié/pacsé/concubinage	NON	1-5 ans	OUI	NON	11	14	98	1	1	4	1	7	7	7	4	1	4	7	5	1	1	4	1	7	7	7	1	7	4	4	7	4	7	7	7	7	7	7	7	7	4	7	4	1	3
42	IC	Collège	Retraité	Veuf	OUI	6-10 ans	OUI	NON	6	9	90	1	1	5	7	7	7	7	7	4	7	1	1	1	1	1	1	7	7	7	7	7	7	1	3	3	6	7	7	7	5	7	5	2	5	5	7	1	1
48	IC	Collège	Sans activité	Séparé/divorcé	OUI	6-10 ans	OUI	NON	8	3	79	4	1	6	6	3	4	5	4	3	3	4	2	1	2	2	4	5	4	5	4	6	5	1	7	3	2	6	6	6	6	5	4	2	3	6	5	1	5
49	IC	Collège	Ouvrier	Marié/pacsé/concubinage	NON	2-6 mois	OUI	NON	5	1	78	4	1	1	1	3	3	4	3	5	4	3	2	1	1	3	1	3	4	4	4	3	3	2	7	5	1	6	6	4	4	4	3	1	1	4	4	4	5
50	IC	Supérieur	Employé	Marié/pacsé/concubinage	NON	6-10 ans	NON	Conjoint	4	3	NR	3	7	6	6	5	5	9	2	4	4	2	2	3	3	4	6	5	4	3	4	6	4	3	7	6	3	6	6	5	2	6	6	2	2	6	4	5	3
52	IC	Supérieur	Cadre	Séparé/divorcé	NON	2-6 mois	OUI	NON	6	2	97	1	1	3	1	7	4	4	2	3	6	4	3	3	1	1	1	6	3	7	7	7	7	1	7	1	1	4	7	5	7	7	6	1	3	4	7	1	3
54	IC	Supérieur	Retraité	Marié/pacsé/concubinage	OUI	6-10 ans	OUI	NON	8	3	90	1	1	6	2	6	6	5	5	4	5	1	2	1	1	1	1	7	6	7	3	7	9	1	7	2	1	7	7	1	7	5	6	1	3	7	4	1	3
58	IC	Collège	Agriculteur	Marié/pacsé/concubinage	NON	1-5 ans	OUI	NON	10	3	98	7	1	3	1	5	7	7	4	5	7	7	9	1	1	5	2	7	4	5	5	7	7	1	7	6	1	7	7	6	7	6	6	1	5	6	6	1	1
67	IC	Collège	Employé	Séparé/divorcé	OUI	> 10 ans	OUI	NON	10	3	NR	1	1	7	1	7	1	7	7	1	7	1	1	1	1	1	1	7	1	7	7	7	7	1	7	1	1	7	7	1	7	7	1	1	1	7	7	1	1
72	BPCO	Supérieur	Retraité	Marié/pacsé/concubinage	NON	6-10 ans	OUI	NON	2	3	90	7	1	1	1	7	1	1	1	9	3	1	1	1	1	1	1	7	1	7	7	7	7	1	7	1	1	4	7	1	6	1	7	1	1	7	4	1	1
75	BPCO	Primaire	Retraité	Séparé/divorcé	OUI	NR	OUI	NON	3	1	96	7	7	4	2	7	6	1	1	7	6	1	1	1	6	1	7	7	2	7	7	7	7	1	6	1	1	7	7	2	7	1	7	1	5	7	1	1	1
87	BPCO	Collège	Retraité	Marié/pacsé/concubinage	NON	> 10 ans	OUI	NON	2	1	90	7	1	1	1	7	6	1	4	2	5	7	1	1	2	1	5	6	6	7	1	7	7	1	6	4	2	7	7	4	6	1	7	1	6	6	9	4	1
100	IC	NR	Employé	Marié/pacsé/concubinage	NON	> 10 ans	NON	Soignant	12	3	99	7	1	7	7	7	1	7	3	7	7	7	1	7	7	7	7	7	7	7	7	7	7	7	7	7	7	7	7	7	7	7	1	3	1	7	7	7	7
104	BPCO	NR	Employé	Marié/pacsé/concubinage	NON	1-5 ans	OUI	Conjoint	6	1	61	1	1	1	1	1	4	7	7	5	7	4	3	1	1	1	7	7	3	1	1	7	4	7	4	7	7	7	7	2	7	7	1	3	9	5	1	7	7
105	BPCO	Supérieur	Cadre	Marié/pacsé/concubinage	NON	6-10 ans	OUI	Conjoint	NR	NR	NR	6	9	1	1	9	1	1	1	3	9	1	1	4	1	1	7	2	6	7	9	7	2	1	5	1	1	9	4	2	2	9	2	4	3	4	1	6	1
108	BPCO	Supérieur	Profession intermédiaire	Marié/pacsé/concubinage	NON	> 10 ans	OUI	Conjoint(e) et Enfant(s)	10	3	91	7	7	4	1	5	5	5	5	1	7	1	1	6	7	5	7	7	5	7	7	7	7	7	7	5	1	7	7	7	7	4	7	7	5	4	7	1	4
23	DT2	Collège	Retraité	Marié/pacsé/concubinage	NON	2-6 mois	OUI	Conjoint	6	8	100	1	1	1	1	7	1	1	3	7	1	7	1	1	1	1	1	4	7	7	7	7	7	1	5	1	1	7	7	1	7	1	7	1	1	7	7	1	1
31	DT2	Primaire	Retraité	Marié/pacsé/concubinage	NR	6-10 ans	OUI	NON	12	18	NR	7	1	1	1	7	7	4	1	7	1	1	1	1	1	7	1	7	4	7	7	7	7	1	7	4	1	7	7	1	7	1	7	1	1	7	7	7	1
33	DT2	Collège	Retraité	Veuf	OUI	> 10 ans	NON	Auxiliaire de vie	NR	15	91	7	7	1	7	7	1	6	3	7	5	1	2	1	1	2	1	7	1	5	5	1	7	1	7	7	3	7	7	1	7	7	7	1	1	7	9	7	5
85	BPCO	Collège	Retraité	Veuf	OUI	> 10 ans	OUI	NON	18	24	84	5	5	4	7	7	5	5	7	2	5	5	5	6	6	6	3	2	7	2	2	7	4	1	7	7	7	7	7	2	5	4	2	6	6	1	7	6	7
90	BPCO	Primaire	Retraité	Marié/pacsé/concubinage	OUI	> 10 ans	OUI	NON	NR	NR	100	7	1	1	2	7	6	7	5	2	3	2	1	7	1	4	1	6	1	7	7	7	7	1	7	1	1	7	7	1	7	4	7	1	1	7	1	1	6
112	BPCO	Collège	Sans activité	Marié/pacsé/concubinage	NON	> 10 ans	OUI	NON	2	3	60	3	1	1	1	1	2	2	3	3	1	1	4	7	9	4	4	3	2	7	2	9	4	3	4	2	1	1	1	1	6	1	1	1	1	1	1	1	7
2	DT2	Collège	Retraité	Marié/pacsé/concubinage	NON	> 10 ans	OUI	NON	5	10	100	1	1	7	1	3	7	7	7	1	1	1	1	1	1	7	1	7	7	7	7	7	7	7	7	1	1	7	1	4	5	1	7	1	7	7	7	7	5
3	DT2	Primaire	Retraité	Marié/pacsé/concubinage	NON	2-6 mois	NON	Conjoint	6	2	94	1	1	5	1	6	1	4	4	4	6	1	1	1	1	1	1	4	7	7	7	7	7	1	7	1	1	7	7	6	7	7	7	1	1	6	1	1	1
4	DT2	Supérieur	Retraité	Séparé/divorcé	OUI	1-5 ans	OUI	NON	9	5	99	1	1	1	1	7	1	1	1	7	1	1	1	1	1	1	1	7	1	7	7	7	7	1	7	1	1	7	7	1	7	1	7	1	1	7	9	1	1
5	DT2	Lycée	Employé	Marié/pacsé/concubinage	NON	> 10 ans	OUI	NON	2	3	NR	1	1	6	5	7	4	1	1	3	6	1	1	1	1	9	5	2	3	6	1	6	9	1	6	4	6	6	5	9	7	7	6	1	4	5	5	1	2
10	DT2	Primaire	Retraité	Marié/pacsé/concubinage	NON	> 10 ans	OUI	Conjoint	12	3	88	1	1	1	1	1	1	1	2	2	1	1	1	1	9	1	3	7	1	7	7	7	1	1	1	9	1	7	7	1	7	1	1	1	1	7	1	7	1
11	DT2	Lycée	Sans activité	Marié/pacsé/concubinage	NON	1-5 ans	OUI	NON	8	3	47	7	7	4	1	7	7	1	1	7	7	1	1	1	7	1	5	1	5	7	7	7	1	1	7	1	1	7	7	7	7	3	7	2	1	7	7	4	4
13	DT2	Lycée	Retraité	Marié/pacsé/concubinage	NON	1-5 ans	NON	NON	14	3	100	1	1	3	1	7	1	1	2	7	2	1	1	1	1	1	1	7	4	7	7	7	7	7	7	1	1	7	7	1	7	1	7	1	2	7	4	1	3
16	DT2	Collège	Employé	Veuf	OUI	6-10 ans	OUI	NON	13	2	98	1	1	2	1	7	6	5	5	5	5	7	1	1	1	1	1	5	4	7	7	7	7	7	7	5	1	7	7	4	7	4	7	1	1	7	5	1	4
20	DT2	Primaire	Retraité	Marié/pacsé/concubinage	NON	> 10 ans	OUI	NON	13	19	97	7	1	1	7	7	1	1	1	1	7	1	1	1	1	1	1	7	7	7	7	7	1	1	7	1	1	1	1	1	7	1	1	1	7	7	7	1	1
22	DT2	Primaire	Retraité	Marié/pacsé/concubinage	NON	> 10 ans	OUI	NON	12	13	85	7	1	5	1	7	5	5	5	6	6	7	1	1	1	1	1	7	1	4	7	7	7	1	5	2	1	7	7	1	6	1	1	1	5	7	7	5	2
24	DT2	Primaire	Retraité	Marié/pacsé/concubinage	NON	6-10 ans	OUI	Conjoint	8	10	98	7	1	1	1	1	1	1	1	1	5	1	1	1	1	1	1	7	1	7	7	7	7	1	7	1	1	7	7	1	7	5	1	1	1	1	5	1	1
26	DT2	Collège	Sans activité	Séparé/divorcé	OUI	6-10 ans	OUI	NON	10	9	95	1	1	3	1	7	1	2	2	1	1	1	1	1	1	1	1	1	1	2	1	1	1	2	1	1	1	1	1	1	1	1	1	1	1	7	1	1	1
28	DT2	Collège	Retraité	Marié/pacsé/concubinage	NON	6-10 ans	OUI	NON	8	2	100	1	1	1	1	3	3	4	4	2	3	5	4	3	1	1	3	7	6	6	6	7	6	1	6	2	1	6	6	1	6	6	1	2	6	6	1	3	1
29	DT2	Primaire	Retraité	Veuf	OUI	> 10 ans	NON	Soignant	8	3	96	7	7	7	1	7	7	7	7	7	7	1	1	1	1	9	1	7	7	7	7	7	7	1	7	7	1	7	7	1	7	7	7	7	1	7	1	1	7
30	DT2	Lycée	Employé	Marié/pacsé/concubinage	NON	> 10 ans	OUI	NON	12	6	100	1	7	1	1	7	1	7	7	7	1	1	1	1	1	1	1	7	7	7	7	7	7	1	1	1	1	1	1	1	7	1	1	1	1	1	7	7	1
35	DT2	Lycée	Retraité	Marié/pacsé/concubinage	NON	NR	NON	Conjoint(e) et Autre membre de la famille	3	4	99	7	1	1	1	7	7	5	1	5	4	4	3	1	1	1	1	7	4	7	5	7	7	4	7	1	7	7	7	1	7	1	7	1	4	7	7	1	7
38	DT2	NR	Employé	NR	OUI	1-5 ans	OUI	NON	12	10	99	1	1	2	1	2	2	2	2	2	2	2	1	2	1	1	1	7	4	7	7	7	2	1	7	2	7	7	7	6	6	1	7	1	2	6	7	1	1
41	IC	Lycée	Retraité	Marié/pacsé/concubinage	NON	> 10 ans	NON	Conjoint	11	14	98	1	1	3	1	7	1	1	1	1	1	1	1	1	1	1	1	7	1	7	7	7	7	1	7	1	1	7	7	1	7	1	7	1	1	7	1	9	1
47	IC	Collège	Sans activité	Célibataire	OUI	> 10 ans	OUI	NON	11	11	92	7	1	4	2	7	5	7	6	7	5	9	6	6	6	6	6	6	6	6	7	7	7	7	7	7	7	7	7	6	7	6	7	7	5	7	7	2	1
51	IC	Collège	Ouvrier	Marié/pacsé/concubinage	NON	2-6 mois	OUI	Conjoint	5	2	NR	1	1	6	6	1	3	6	3	4	5	1	1	2	1	2	1	6	1	6	5	7	6	1	7	1	1	7	7	5	7	7	7	1	3	7	5	1	4
53	IC	Lycée	Sans activité	Marié/pacsé/concubinage	NON	6-10 ans	OUI	NON	6	8	92	7	1	7	1	7	1	1	4	7	6	1	1	1	1	2	1	7	7	7	7	7	7	1	7	3	1	4	4	1	5	1	5	1	3	6	4	1	5
55	IC	Collège	Employé	Marié/pacsé/concubinage	NON	2-6 mois	OUI	Conjoint	6	1	97	7	6	1	1	7	6	1	1	5	5	1	1	1	1	1	1	7	1	7	7	7	7	1	1	1	1	7	6	1	5	3	5	4	4	6	4	2	1
57	IC	Lycée	Retraité	Marié/pacsé/concubinage	NON	1-5 ans	OUI	Enfant(s)	6	6	NR	1	1	1	1	7	1	1	1	9	3	1	1	1	1	1	1	7	1	1	1	1	7	1	7	1	1	7	7	1	4	1	1	1	4	7	1	1	1
63	IC	Lycée	Profession intermédiaire	Séparé/divorcé	OUI	> 10 ans	OUI	NON	6	10	97	1	1	2	1	2	1	7	7	6	1	4	1	1	1	1	1	7	1	1	1	1	1	7	1	7	7	1	1	7	1	7	1	1	9	7	1	1	1
65	IC	Lycée	Sans activité	Célibataire	NON	6-10 ans	OUI	NON	11	11	100	1	7	1	1	4	4	4	4	7	4	1	4	1	1	1	1	7	4	7	7	7	7	1	7	1	7	7	7	1	7	7	4	4	1	1	1	7	1
71	BPCO	Collège	Retraité	Marié/pacsé/concubinage	NON	2-6 mois	OUI	NON	1	3	93	7	7	6	7	7	1	1	1	7	1	1	1	1	1	1	1	7	1	7	7	7	7	7	7	1	1	7	7	1	7	1	3	1	1	7	1	1	1
73	BPCO	Lycée	Employé	Marié/pacsé/concubinage	NON	6-10 ans	OUI	NON	3	1	100	1	1	1	1	7	1	1	1	7	1	1	1	1	1	1	1	7	1	7	7	7	7	1	7	1	1	7	7	1	1	1	4	1	1	1	3	1	1
86	BPCO	Collège	Artisan-Commerçant	Séparé/divorcé	OUI	1-5 ans	OUI	NON	13	3	99	7	1	4	1	1	4	7	1	7	1	1	1	1	1	1	1	1	1	7	7	7	7	7	7	2	1	7	9	1	7	1	5	1	1	7	7	7	1
94	BPCO	Collège	Retraité	Marié/pacsé/concubinage	NON	1-5 ans	OUI	NON	3	2	100	1	1	2	1	7	1	1	1	7	1	1	1	1	1	1	1	7	2	7	7	7	7	1	7	1	1	7	7	1	7	1	1	1	4	7	7	1	1
97	IC	Collège	Employé	Célibataire	OUI	2-6 mois	OUI	NON	10	3	94	1	1	5	1	7	1	4	1	7	5	1	1	1	1	1	1	7	1	7	7	7	5	1	7	2	1	7	7	1	7	2	5	1	2	7	1	1	2
101	IC	Collège	Employé	Séparé/divorcé	NON	1-5 ans	NON	Soignant	19	4	100	1	1	1	1	3	1	2	1	7	1	1	1	1	1	1	1	7	5	7	7	7	5	1	7	1	1	7	7	1	7	1	7	1	5	6	7	1	1
102	BPCO	Collège	Artisan-Commerçant	Marié/pacsé/concubinage	NON	6 mois-1 an	OUI	NON	6	2	95	1	1	1	1	7	1	1	1	7	1	1	1	1	1	1	1	7	1	7	7	7	7	1	7	1	1	7	7	1	7	1	7	1	1	7	1	7	1
103	BPCO	Lycée	Artisan-Commerçant	Veuf	OUI	1-5 ans	OUI	NON	9	3	95	7	7	4	9	1	5	7	9	5	1	1	1	1	1	7	1	1	6	7	7	7	7	1	7	7	5	7	7	7	7	1	7	1	1	7	7	7	7
7	DT2	Lycée	Sans activité	Célibataire	NON	2-6 mois	OUI	NON	7	6	100	1	1	1	1	7	1	1	1	1	1	1	1	1	1	1	1	7	1	7	7	7	7	1	7	1	1	7	7	1	7	1	7	1	1	7	1	1	1
25	DT2	Supérieur	Cadre	Marié/pacsé/concubinage	OUI	> 10 ans	OUI	NON	13	16	88	1	1	3	1	1	3	3	5	1	3	1	3	1	1	1	1	7	4	6	1	7	3	1	5	2	1	6	4	4	5	4	6	2	1	3	4	3	3
34	DT2	Lycée	Retraité	Célibataire	OUI	> 10 ans	OUI	NON	10	6	88	1	1	4	3	7	3	5	7	5	7	1	2	4	1	1	2	4	7	2	3	1	9	1	5	4	3	5	5	2	6	6	6	2	6	5	6	1	6
61	IC	Collège	Ouvrier	Marié/pacsé/concubinage	NON	2-6 mois	NON	Enfant(s)	5	2	99	7	1	7	7	7	7	7	7	7	7	7	7	7	7	7	7	7	7	7	7	7	7	7	7	4	7	7	7	7	7	7	7	1	1	7	7	7	7
62	IC	Supérieur	Cadre	Marié/pacsé/concubinage	NON	> 10 ans	OUI	NON	6	3	100	1	1	1	1	7	7	7	1	7	1	1	1	7	1	1	1	7	1	7	7	7	7	1	7	1	1	7	7	1	7	1	7	1	1	7	7	1	1
66	IC	Collège	Ouvrier	Marié/pacsé/concubinage	NON	> 10 ans	OUI	NON	8	10	99	1	1	4	1	1	1	1	2	2	3	2	1	1	1	1	1	2	1	1	2	2	2	1	7	1	1	7	7	2	7	1	4	1	2	7	3	3	1
76	BPCO	NR	Retraité	Marié/pacsé/concubinage	OUI	> 10 ans	OUI	NON	NR	NR	NR	7	7	1	1	7	1	1	7	4	1	1	1	1	1	1	7	4	7	5	5	7	4	7	7	1	1	7	7	1	7	4	7	4	7	7	7	4	1
79	IC	Primaire	Retraité	Célibataire	OUI	> 10 ans	OUI	NON	NR	NR	91	7	1	1	1	7	1	1	7	7	7	1	1	1	1	7	1	7	9	7	7	7	7	7	7	1	1	7	7	7	7	7	7	1	1	7	1	1	1
83	BPCO	Primaire	Ouvrier	Séparé/divorcé	OUI	1-5 ans	OUI	NON	15	3	80	1	1	4	4	7	7	7	1	7	7	4	1	1	5	4	7	1	3	7	1	7	7	1	7	5	6	7	4	7	7	7	3	3	1	5	3	2	7
99	IC	Primaire	Retraité	Marié/pacsé/concubinage	NON	> 10 ans	OUI	NON	6	2	92	7	1	6	7	7	1	1	1	7	1	1	1	1	1	1	1	7	1	7	7	7	7	6	6	1	7	7	7	1	7	1	7	1	1	6	7	6	7
106	BPCO	Collège	Retraité	Veuf	OUI	6 mois-1 an	OUI	NON	3	2	98	1	1	1	1	7	1	1	1	7	1	1	1	1	1	1	1	7	1	7	7	7	7	1	7	1	1	7	7	1	7	1	1	1	3	7	1	1	1
111	BPCO	Collège	Sans activité	Séparé/divorcé	NR	1-5 ans	OUI	Autre membre de la famille	5	1	NR	1	1	5	1	1	9	3	3	5	5	1	1	1	1	1	1	1	1	7	6	7	7	1	1	1	1	7	4	1	7	7	5	6	5	6	5	7	5
115	BPCO	Collège	Employé	Veuf	OUI	6-10 ans	OUI	NON	6	2	99	1	1	1	1	7	1	1	1	9	1	1	1	1	1	1	1	7	1	7	7	7	7	1	7	1	1	7	7	1	7	1	7	1	3	7	1	1	1
[truncated: 25 more columns]
