# Supplementary material for: Development of a self-administered questionnaire to identify levers and barriers to adherence to medication regimens for chronic disease: The QUILAM project
Source: PLoS One. 2025 Oct 23;20(10):e0323542. doi: 10.1371/journal.pone.0323542 (PMC12548849; doi:10.1371/journal.pone.0323542)
Supplement: S4 File — Excel in French. (XLSX) [file pone.0323542.s004.xlsx]

## Sheet: QUILAM_test-retest__Incl
numéro patient	centre	j0	j15	critères inclusion	critères exclusion	niveau_enseignement	CSP	situation_familiale	Vit_seul	DT2	BPCO	IC	date_diagnostic_DT2	date_diagnostic_BPCO	date_diagnostic_IC	date_initiation_ttt_DT2	date_initiation_ttt_BPCO	date_initiation_ttt_IC	prepare_ttt_seul	Aide_Conjoint	aide_Enfant	Aide_Autre_membre_famille	aide_Auxiliaire_vie	aide_Soignant	aide_Autre	qui_aide_autre	nombre_lignes _medicament	nombre_prises_par_jour	ID patient	JO	J15	Observance 0-100	Med_ut_trop_medic	inquiete_ffet_long_terme	pafois_negligeant_prise	medecin_explique_maladie	si_med_plus_temps_prescriraien_moins	remedes_naturels_plus_surs	globalement_satisfait_ttt	m'arrive_diminuer_arreter_car_plus_mal_avec	m'arive_pas_a_l_aise_raisons_sociales	dificultés_gérer_tous	m'arrive_pas_avoir_ttt_avec	comprends_instructions_donnés	prenons_decision_ensemble	m'arive_oublier_renouvelement_prescriptions	TTT_modiié	contact_médecin_urence	consul_med_ugence
0101	01	1	1	1	0	NR	retraité	marié	0	0	0	1	0	0	>10ans	0	0	>10ans	1	0	0	0	0	0	0	0	6	2	0101	1	0	100	5	6	1	4	1	1	7	1	1	1	3	7	4	1
0101	01	1	1	1	0	NR	retraité	marié	0	0	0	1	0	0	>10ans	0	0	>10ans	1	0	0	0	0	0	0	0	6	2	0101	0	1	100	5	5	1	5	2	1	6	1	1	1	2	7	5	1	0	0	0
0102	01	1	1	1	0	lycée	retraité	marié	0	0	0	1	0	0	1-5 ans	0	0	1-5 ans	1	0	0	0	0	0	0	0	6	2	0102	1	0	80.6122	4	7	7	6	7	4	4	1	1	1	7	7	7	1
0102	01	1	1	1	0	lycée	retraité	marié	0	0	0	1	0	0	1-5 ans	0	0	1-5 ans	1	0	0	0	0	0	0	0	6	2	0102	0	1	80	4	7	4	3	7	5	5	1	4	1	5	5	3	4	0	0	0
0103	01	1	1	1	0	supérieur	retraité	marié	0	0	0	1	0	0	>10 ans	0	0	>10 ans	1	0	0	0	0	0	0	0	5	3	0103	1	0	100	3	5	1	7	1	2	6	1	1	1	2	7	6	1
0103	01	1	1	1	0	supérieur	retraité	marié	0	0	0	1	0	0	>10 ans	0	0	>10 ans	1	0	0	0	0	0	0	0	5	3	0103	0	1	96.5347	3	4	1	6	2	2	6	1	1	1	2	7	6	1	0	0	0
0104	01	1	1	1	0	Collège	retraité	marié	0	1	0	0	6-10 ans	0	0	6-10 ans	0	0	1	0	0	0	0	0	0	0	5	3	0104	1	0	97.9381	1	2	1	7	1	2	7	1	1	1	2	7	3	1
0104	01	1	1	1	0	Collège	retraité	marié	0	1	0	0	6-10 ans	0	0	6-10 ans	0	0	1	0	0	0	0	0	0	0	5	3	0104	0	1	97.0297	2	2	1	6	2	2	7	1	2	1	3	7	6	1	0	0	0
0201	02	1	1	1	0	lycee	retraité	marié	0	1	0	0	6mois-1an	0	0	6mois-1an	0	0	1	0	0	0	0	0	0	0	4	2	0201	1		100	1	4	1	6	1	4	7	3	1	1	1	7	7	1
0201	02	1	1	1	0	lycee	retraité	marié	0	1	0	0	6mois-1an	0	0	6mois-1an	0	0	1	0	0	0	0	0	0	0	4	2	0201	0	1	100	1	4	1	6	1	4	7	1	1	1	2	2	7	1	0	0	0
0202	02	1	1	1	0	supérieur	retraité	veuve	0	1	0	0	>10ans	0	0	>10 ans	0	0	1	0	0	0	0	0	0	0	3	3	0202	1		100	1	7	1	7	1	1	7	1	1	1	1	7	7	1
0202	02	1	1	1	0	supérieur	retraité	veuve	0	1	0	0	>10ans	0	0	>10 ans	0	0	1	0	0	0	0	0	0	0	3	3	0202	0	1	100	1	7	1	7	1	1	7	1	1	1	1	7	7	1	0	0	0
0203	02	1	1	1	0	supérieur	retraité	marié	0	0		0	0	1-5 ans	0	0	1-5ans	0	1	0	0	0	0	0	0	0	3	1	0203	1		100	1	1	1	7	1	4	7	1	1	1	1	7	2	1
0203	02	1	1	1	0	supérieur	retraité	marié	0	0		0	0	1-5 ans	0	0	1-5ans	0	1	0	0	0	0	0	0	0	3	1	0203	0	1	100	1	1	1	7	1	4	6	1	1	1	1	6	1	1	1	0	0
0204	02	1	1	1	0	college	retraité	marié	0	0	1	0	0	>10ans	0	0	1-5ans	0	1	0	0	0	0	0	0	0	2	2	0204	1		100	1	7	5	7	1	4	7	1	1	1	1	7	7	1
0204	02	1	1	1	0	college	retraité	marié	0	0	1	0	0	>10ans	0	0	1-5ans	0	1	0	0	0	0	0	0	0	2	2	0204	0	1	100	1	7	5	7	1	4	7	1	1	1	1	7	7	1	0	0	0
0205	02	1	1	1	0	college	cadre	séparé ou divorcé	1	1	0	0	6-10 ans	0	0	6-10 ans	0	0	1	0	0	0	0	0	0	0	5	3	0205	1		100	6	1	1	7	1	4	7	1	1	1	2	7	1	1
0205	02	1	1	1	0	college	cadre	séparé ou divorcé	1	1	0	0	6-10 ans	0	0	6-10 ans	0	0	1	0	0	0	0	0	0	0	5	3	0205	0	1	100	5	1	1	7	2	5	7	1	1	1	3	7	1	1	0	NR	NR
0206	02	1	1	1	0	college	ouvrier	marie	0	1	0	0	>10 ans	0	0	> 10 ans	0	0	1	0	0	0	0	0	0	0	8	3	0206	1	0	48.3146	1	7	7	7	1	1	7	1	1	1	5	7	7	1
0206	02	1	1	1	0	college	ouvrier	marie	0	1	0	0	>10 ans	0	0	> 10 ans	0	0	1	0	0	0	0	0	0	0	8	3	0206	0	1	50	1	3	7	7	1	1	7	1	1	3	2	7	7	1	1	0	1
0207	02	1	1	1	0	college	ouvrier	marié	0	1	0	0	<6mois	0	0	6mois-1an	0	0	1	0	0	0	0	0	0	0	7	2	0207	1	0	100	3	4	1	2	2	2	7	1	1	1	1	7	7	1
0207	02	1	1	1	0	college	ouvrier	marié	0	1	0	0	<6mois	0	0	6mois-1an	0	0	1	0	0	0	0	0	0	0	7	2	0207	0	1	100	1	1	1	7	7	4	7	1	1	1	1	7	7	1	0	0	0
0401	04	1	1	1	0	college	retraité	séparé ou divorcé	0	1	0	0	>10ans	0	0	0-2mois	0	0	1	0	0	0	0	0	0	0	6	2	0401	1	0	100	5	1	1	4	3	NSP	4	1	1	1	1	7	7	1
0401	04	1	1	1	0	college	retraité	séparé ou divorcé	0	1	0	0	>10ans	0	0	0-2mois	0	0	1	0	0	0	0	0	0	0	6	2	0401	0	1	100	3	1	1	1	3	NSP	4	1	1	1	1	7	7	1	0	0	0
0402	04	1	1	1	0	college	retraité	marié	0	1	0	0	>10ans	0	0	>10 ans	0	0	1	0	0	0	0	0	0	0	11	3	0402	1	0	98.4043	4	1	3	7	7	4	7	1	1	1	2	6	6	1
0402	04	1	1	1	0	college	retraité	marié	0	1	0	0	>10ans	0	0	>10 ans	0	0	1	0	0	0	0	0	0	0	11	3	0402	0	1	96.8085	7	6	3	5	7	5	6	2	1	2	3	4	5	1	0	0	0
0403	04	1	1	1	0	college	ouvrier	marié	0	0	1	0	0	>10ans	0	0	0-2mois	0	1	0	0	0	0	0	0	0	5	3	0403	1	0	96.8085	NSPR	7	1	7	1	1	3	1	1	1	1	7	1	2
0403	04	1	1	1	0	college	ouvrier	marié	0	0	1	0	0	>10ans	0	0	0-2mois	0	1	0	0	0	0	0	0	0	5	3	0403	0	1	100	NSPR	4	1	7	1	1	4	1	1	1	1	7	1	1	0	0	0
0404	04	1	1	1	0	primaire	employe	marié	0	1	0	0	1-5 ans	0	0	1-5 ans	0	0	1	0	0	0	0	0	0	0	4	2	0404	1	0	91.4894	5	1	1	7	1	1	4	1	1	1	3	7	7	1
0404	04	1	1	1	0	primaire	employe	marié	0	1	0	0	1-5 ans	0	0	1-5 ans	0	0	1	0	0	0	0	0	0	0	4	2	0404	0	1	90.4255	4	2	1	7	3	1	7	1	1	1	1	7	7	1	0	0	0
0405	04	1	1	1	0	college	ouvrier	marie	0	1	0	0	1-5 ans	0	0	6mois-1an	0	0	1	0	0	0	0	0	0	0	6	3	0405	1	0	74.4681	1	1	4	7	1	5	6	1	1	1	7	6	2	1
0405	04	1	1	1	0	college	ouvrier	marie	0	1	0	0	1-5 ans	0	0	6mois-1an	0	0	1	0	0	0	0	0	0	0	6	3	0405	0	1	47.3404	5	1	5	7	7	3	7	2	2	3	7	4	7	1	0	0	0
0601	06	1	1	1	0	college	artisan - commercant	séparé ou divorcé	1	1	0	0	6-10ans	0	0	6mois-1an	0	0	1	0	0	0	0	0	0	0	7	3	0601	1	0	86.7347	5	2	4	5	5	2	4	2	2	2	2	6	5	2
0601	06	1	1	1	0	college	artisan - commercant	séparé ou divorcé	1	1	0	0	6-10ans	0	0	6mois-1an	0	0	1	0	0	0	0	0	0	0	7	3	0601	0	1	81.5385	5	2	5	5	5	2	5	2	2	3	2	5	4	1	0	0	0
0602	06	1	1	1	0	primaire	employe	veuve	1	0	0	1	0	0	6-10 ans	0	0	6-10ans	0	0	1	0	0	0	0	0	9	3	0602	1	0	100	2	4	1	4	3	3	5	2	1	6	1	3	3	1
0602	06	1	1	1	0	primaire	employe	veuve	1	0	0	1	0	0	6-10 ans	0	0	6-10ans	0	0	1	0	0	0	0	0	9	3	0602	0	1	100	2	5	1	4	3	2	5	1	2	6	1	4	3	1	0	0	0
0603	06	1	1	1	0	college	sans activité	célibataire	1	0	1	0	0	6-10ans	0	0	1-5ans	0	1	0	0	0	0	0	0	0	10	3	0603	1	0	51.5306	4	1	4	6	4	1	4	2	2	2	2	5	5	2
0603	06	1	1	1	0	college	sans activité	célibataire	1	0	1	0	0	6-10ans	0	0	1-5ans	0	1	0	0	0	0	0	0	0	10	3	0603	0	1	69.898	5	2	5	6	4	1	5	2	2	3	2	5	4	2	0	0	0
0604	06	1	1	1	0	lycee	employe	marie	0	1	0	0	6mois-1an	0	0	2-6mois	0	0	1	0	0	0	0	0	0	0	2	2	0604	1	0	77.7778	6	6	3	6	5	3	3	3	6	4	5	6	4	5
0604	06	1	1	1	0	lycee	employe	marie	0	1	0	0	6mois-1an	0	0	2-6mois	0	0	1	0	0	0	0	0	0	0	2	2	0604	0		67.8571	6	6	4	6	4	4	5	3	5	3	5	6	4	3	0	0	0
0605	06	1	1	1	0	college	sans activité	marié	0	1	0	0	>10ans	0	0	>10ans	0	0	1	0	0	0	0	0	0	0	8	3	0605	1		68.3673	6	6	1	5	3	4	5	5	5	3	2	5	4	3
0605	06	1	1	1	0	college	sans activité	marié	0	1	0	0	>10ans	0	0	>10ans	0	0	1	0	0	0	0	0	0	0	8	3	0605	0	1	77.0408	6	7	2	5	4	3	4	3	5	3	2	5	3	2	0	0	0
0701	07	1	1	1	0	lycée	employé	célibataire	1	0	0	1	0	0	<6mois	0	0	0-2mois	1	0	0	0	0	0	0	0	5	3	0701	1		73.4043	6	4	7	5	5	3	6	6	6	1	5	7	7	2
0701	07	1	1	1	0	lycée	employé	célibataire	1	0	0	1	0	0	<6mois	0	0	0-2mois	1	0	0	0	0	0	0	0	5	3	0701	0	1	98.9691	2	7	3	4	5	2	5	5	5	7	7	7	7	1	1	0	1
0702	07	1	1	1	0	lycée	employé	marié	0	1	0	0	>10ans	0	0	>10ans	0	0	1	0	0	0	0	0	0	0	14	3	0702	1		100	5	5	1	7	5	1	7	1	1	1	1	7	7	1
0702	07	1	1	1	0	lycée	employé	marié	0	1	0	0	>10ans	0	0	>10ans	0	0	1	0	0	0	0	0	0	0	14	3	0702	0	1	100	5	5	1	7	3	1	7	1	1	1	1	7	7	1	0	0	0
0703	07	1	1	1	0	college	artisan - commercant	marié	0	0	0	1	0	0	6-10 ans	0	0	6-10 ans	1	0	0	0	0	0	0	0	9	2	0703	1	0	100	2	2	1	7	1	2	7	1	1	1	1	7	6	1
0703	07	1	1	1	0	college	artisan - commercant	marié	0	0	0	1	0	0	6-10 ans	0	0	6-10 ans	1	0	0	0	0	0	0	0	9	2	0703	0	1	98.9691	2	2	1	7	1	2	7	1	1	1	1	7	6	1	0	0	0
0704	07	1	1	1	0	college	retraité	marié	0	1	0	0	>10 ans	0	0	>10 ans	0	0	1	0	0	0	0	0	0	0	7	3	0704	1		82.4742	5	3	1	6	4	1	6	1	5	1	5	7	7	1
0704	07	1	1	1	0	college	retraité	marié	0	1	0	0	>10 ans	0	0	>10 ans	0	0	1	0	0	0	0	0	0	0	7	3	0704	0	1	89.1753	5	3	1	6	5	1	6	1	5	1	5	7	6	1	0	0	0
0705	07	1	1	1	0	college	retraite	marié	0	0	0	1	0	0	>10 ans	0	0	>10ans	1	0	0	0	0	0	0	0	11	4	0705	1		80.4124	5	1	2	7	6	1	7	1	1	1	1	6	7	1
0705	07	1	1	1	0	college	retraite	marié	0	0	0	1	0	0	>10 ans	0	0	>10ans	1	0	0	0	0	0	0	0	11	4	0705	0	1	80.4124	5	1	2	7	6	1	7	1	2	1	2	6	7	1	0	0	0
0801	08	1	1	1	0	primaire	NR	Marié	0	0	0	1	0	0	NR	0	0	NR	NR	NR	NR	NR	NR	NR	NR	NR	9	2	0801	1	0	100	4	1	1	7	3	4	6	1	1	1	1	7	7	1
0801	08	1	1	1	0	primaire	NR	Marié	0	0	0	1	0	0	NR	0	0	NR	NR	NR	NR	NR	NR	NR	NR	NR	9	2	0801	0	1	100	4	1	1	7	3	4	6	1	1	1	1	7	7	1	0	0	0
1001	10	1	1	1	0	Collège	employé	veuf	1	1	0	0	6-10 ans	0	0	6-10 ans	0	0	1	0	0	0	0	0	0	0	14	3	1001	1	0	100	4	1	1	4	7	2	7	1	1	1	1	7	4	1
1001	10	1	1	1	0	Collège	employé	veuf	1	1	0	0	6-10 ans	0	0	6-10 ans	0	0	1	0	0	0	0	0	0	0	14	3	1001	0	1	98.8764	4	5	7	3	5	2	7	1	1	1	1	7	3	1	1	0	0
1002	10	1	1	1	0	college	sans activité	veuf	1	1	0	1	>10 ans	0	1-5 ans	>10 ans	0	1-5 ans	1	0	0	0	0	0	0	0	13	3	1002	1	0	97.2222	7	7	7	7	7	1	7	7	7	7	1	7	7	7
1002	10	1	1	1	0	college	sans activité	veuf	1	1	0	1	>10 ans	0	1-5 ans	>10 ans	0	1-5 ans	1	0	0	0	0	0	0	0	13	3	1002	0	1	101.124	1	1	1	3	1	1	7	1	1	1	1	4	3	1	0	0	0
1201	12	1	1	1	0	supérieur	retraité	célibataire	1	1	0	0	6-10 ans	0	0	6-10 ans	0	0	1	0	0	0	0	0	0	0	3	3	1201	1		100	1	1	1	7	1	1	7	1	1	1	1	7	7	1
1201	12	1	1	1	0	supérieur	retraité	célibataire	1	1	0	0	6-10 ans	0	0	6-10 ans	0	0	1	0	0	0	0	0	0	0	3	3	1201	0	1	100	1	1	1	7	1	1	7	1	1	1	1	7	7	1	0	0	0
1202	12	1	1	1	0	lycee	retraité	marié	0	1	0	0	1-5 ans	0	0	1-5ans	0	0	1	0	0	0	0	0	0	0	9	4	1202	1		88.4146	2	4	1	2	6	1	6	1	1	1	1	3	1	1
1202	12	1	1	1	0	lycee	retraité	marié	0	1	0	0	1-5 ans	0	0	1-5ans	0	0	1	0	0	0	0	0	0	0	9	4	1202	0	1	87.3418	1	5	1	1	7	1	7	1	1	1	1	1	2	1	0	0	0
1203	12	1	1	1	0	college	retraité	marié	0	1	0	0	>10 ans	0	0	>10 ans	0	0	1	0	0	0	0	0	0	0	10	3	1203	1		100	4	7	1	1	4	1	7	1	1	1	1	7	7	1
1203	12	1	1	1	0	college	retraité	marié	0	1	0	0	>10 ans	0	0	>10 ans	0	0	1	0	0	0	0	0	0	0	10	3	1203	0	1	100	4	7	1	1	4	1	7	1	1	1	1	7	7	1	0	0	0
1204	12	1	1	1	0	college	retraité	pacsé en concubinage	0	1	0	1	>10 ans	0	6-10 ans	>10 ans	0	6-10 ans	1	0	0	0	0	0	0	0	12	3	1204	1		72.8395	1	1	1	7	7	4	7	1	1	7	1	1	7	1
1204	12	1	1	1	0	college	retraité	pacsé en concubinage	0	1	0	1	>10 ans	1	6-10 ans	>10 ans	1	6-10 ans	1	0	0	0	0	0	0	0	12	3	1204	0	1	91.25	1	1	1	7	7	4	7	1	1	7	1	1	7	1	1	0	0
1205	12	1	1	1	0	superieur	retraité	célibataire	1	1	0	0	>10 ans	0	0	6-10 ans	0	0	1	0	0	0	0	0	0	0	9	3	1205	1		100	4	1	1	3	6	2	6	1	5	1	5	7	7	1
1205	12	1	1	1	0	superieur	retraité	célibataire	1	1	0	0	>10 ans	0	0	6-10 ans	0	0	1	0	0	0	0	0	0	0	9	3	1205	0	1	100	4	1	1	3	7	1	7	1	3	1	2	7	7	1	1	0	0
1206	12	1	1	1	0	supérieur	retraité	veuf	1	1	0	0	1-5 ans	0	0	1-5 ans	0	0	1	0	0	0	0	0	0	0	10	2	1206	1		77.1084	7	7	1	1	7	4	4	1	1	1	1	7	1	1
1206	12	1	1	1	0	supérieur	retraité	veuf	1	1	0	0	1-5 ans	0	0	1-5 ans	0	0	1	0	0	0	0	0	0	0	10	2	1206	0	1	82.0988	7	7	1	1	7	5	7	1	1	1	1	7	1	1	1	0	0
1207	12	1	1	1	0	supérieur	retraité	marié	0	1	0	0	1-5 ans	0	0	1-5 ans	0	0	1	0	0	0	0	0	0	0	4	2	1207	1		78.5714	3	6	1	1	1	2	6	1	1	1	1	7	5	1
1207	12	1	1	1	0	supérieur	retraité	marié	0	1	0	0	1-5 ans	0	0	1-5 ans	0	0	1	0	0	0	0	0	0	0	4	2	1207	0	1	100	4	2	1	7	1	1	4	7	1	1	1	7	5	1	1	0	0
1301	13	1	1	1	0	supérieur	Employé	Marié	0	1	0	0	>10 ans	0	0	1-5 ans	0	0	1	0	0	0	0	0	0	0	6	3	1301	1		98.9899	3	1	1	7	3	1	6	1	1	1	6	7	7	1
1301	13	1	1	1	0	supérieur	Employé	Marié	0	1	0	0	>10 ans	0	0	1-5 ans	0	0	1	0	0	0	0	0	0	0	6	3	1301	0	1	97.6744	2	2	1	7	4	1	7	1	1	1	1	7	7	1	0	0	0
1302	13	1	1	1	0	lycee	ouvrier	pacsé en concubinage	0	0	1	0	0	1-5 ans	0	0	2-6 mois	0	1	0	0	0	0	0	0	0	6	2	1302	1		96.9697	1	5	1	7	7	4	6	2	1	1	1	7	7	7
1302	13	1	1	1	0	lycee	ouvrier	pacsé en concubinage	0	0	1	0	0	1-5 ans	0	0	2-6 mois	0	1	0	0	0	0	0	0	0	6	2	1302	0	1	99.9	1	5	1	7	7	4	6	2	1	1	1	7	7	7	0	0	0
2101	21	1	1	1	0	primaire	retraité	marié	0	1	1	1	>10 ans	1-5 ans	>10	>10	1-5 ans	6-10 ans	1	0	0	0	0	0	0	0	15	3	2101	1		100	1	1	1	7	1	7	7	4	1	1	1	1	7	1
2101	21	1	1	1	0	primaire	retraité	marié	0	1	1	1	>10 ans	1-5 ans	>10	>10	1-5 ans	6-10 ans	2	0	0	0	0	0	0	0	15	3	2101	0	1	100	1	1	1	7	1	4	7	4	1	1	1	4	7	1	0	0	0
2102	21	1	1	1	0	NR	Retraité	marié	0	0	1	0	0	>10	0	0	>10	0	1	0	0	0	0	0	0	0	12	3	2102	1		79.1667	7	4	6	7	3	3	6	1	5	5	1	7	7	1
2102	21	1	1	1	0	NR	Retraité	marié	0	0	1	0	0	>11	0	0	>11	0	1	0	0	0	0	0	0	0	12	3	2102	0	1	70.1031	6	5	5	7	3	3	7	1	4	4	1	7	1	1	0	0	0
2103	21	1	1	1	0	lycee	retraité	marié	0	1	0	0	>10 ans	0	0	>10	0	0	1	0	0	0	0	0	0	0	8	3	2103	1		78.6458	4	7	4	6	5	NSP	7	7	1	7	4	6	1	1
2103	21	1	1	1	0	lycee	retraité	marié	0	1	0	0	>10 ans	0	0	>11	0	0	1	0	0	0	0	0	0	0	8	3	2103	0	1	88.6598	3	7	4	5	4	4	7	5	1	7	3	6	1	1	0	0	0
2104	21	1	1	1	0	Lycee	retraité	marié	0	1	0	0	>10 ans	0	0	>10	0	0	1	0	0	0	0	0	0	0	9	2	2104	1		83.5052	5	7	1	5	6	NR	5	1	5	1	3	1	1	1
2104	21	1	1	1	0	Lycee	retraité	marié	0	1	0	0	>10 ans	0	0	>11	0	0	1	0	0	0	0	0	0	0	9	2	2104	0	1	87.1134	5	7	1	6	5	NR	6	1	4	1	2	2	1	1	0	0	0
2901	29	1	1	1	0	lycée	retraité	marié	0	1	0	0	>10 ans	0	0	1-5 ans	0	0	1	0	0	0	0	0	0	0	10	3	2901	1	0	98.9583	2	5	3	7	2	3	6	1	1	1	3	6	2	1
2901	29	1	1	1	0	lycée	retraité	marié	0	1	0	0	>10 ans	0	0	1-5 ans	0	0	1	0	0	0	0	0	0	0	10	3	2901		1	97.4227	2	5	2	6	2	4	5	1	2	1	3	6	4	1	0	0	0
2902	29	1	1	1	0	college	sans activité	marié	0	0	1	0	0	6-10 ans	0	0	6-10 ans	0	1	0	0	0	0	0	0	0	2	2	2902	1	0	51.0417	6	7	7	7	5	6	6	7	2	2	2	7	2	1
2902	29	1	1	1	0	college	sans activité	marié	0	0	1	0	0	6-10 ans	0	0	6-10 ans	0	1	0	0	0	0	0	0	0	2	2	2902		1	68.5567	7	2	5	7	2	7	4	7	1	1	2	7	2	1	0	0	0
2903	29	1	1	1	0	college	retraité	marié	0	1	0	1	1-5 ans	0	>10ans	6mois-1an	0	2-6 mois	0	1	0	0	0	0	0	0	7	3	2903	1	0	84.8958	6	3	1	7	4	6	6	1	2	3	1	6	3	1
2903	29	1	1	1	0	college	retraité	marié	0	1	0	1	1-5 ans	0	>10ans	6mois-1an	0	2-6 mois	0	1	0	0	0	0	0	0	7	3	2903		1	93.8144	5	1	1	4	2	2	6	1	1	4	1	4	4	1	0	0	0
2904	29	1	NR	1	0	supérieur	retraité	marié	0	0	1	0	0	6-10 ans	0	0	>10 ans	0	1	0	0	0	0	0	0	0	9	2	2904	1	0	83.815	5	6	2	4	3	2	3	1	2	2	2	7	3	1
2904	29	1	NR	1	0	supérieur	retraité	marié	0	0	1	0	0	6-10 ans	0	0	>10 ans	0	1	0	0	0	0	0	0	0	9	2	2904	NR	NR	NR	NR	NR	NR	NR	NR	NR	NR	NR	NR	NR	NR	NR	NR	NR	NR	NR	NR
3701	37	1	1	1	0	supérieur	retraité	marié	0	1	0	0	<6 mois	0	0	6mois-1an	0	0	1	0	0	0	0	0	0	0	10	2	3701	1		95	3	6	3	6	6	6	5	3	2	2	2	6	5	2
3701	37	1	1	1	0	supérieur	retraité	marié	0	1	0	0	<6 mois	0	0	6mois-1an	0	0	1	0	0	0	0	0	0	0	10	2	3701	0	1	95	3	7	2	7	4	3	6	2	4	6	4	6	6	6	0	0	1
3801	38	1	1	1	0	supérieur	cadre	marié	0	0	0	1	0	0	>10 ans	0	0	>10 ans	1	0	0	0	0	0	0	0	6	3	3801	0	1	96.3415	1	7	1	7	6	1	7	1	1	1	1	7	7	1	0	0	0
3801	38	1	1	1	0	supérieur	cadre	marié	0	0	0	1	0	0	>10 ans	0	0	>10 ans	1	0	0	0	0	0	0	0	6	3	3801	1		96.8354	1	7	1	7	6	1	7	1	1	1	1	7	7	1
3802	38	1	1	1	0	college	retraité	veuf	1	0	0	1	0	0	>10 ans	0	0	6-10 ans	1	0	0	0	0	0	0	0	8	3	3802	1		100	5	2	1	7	5	1	7	1	1	1	1	6	6	1
3802	38	1	1	1	0	college	retraité	veuf	1	0	0	1	0	0	>10 ans	0	0	6-10 ans	1	0	0	0	0	0	0	0	8	3	3802	0	1	100	5	2	1	7	5	1	7	1	1	1	1	6	6	1	0	0	0
3803	38	1	1	1	0	supérieur	retraité	marié	0	1	0	0	>10 ans	0	0	>10 ans	0	0	1	0	0	0	0	0	0	0	5	2	3803	1		60	2	1	1	3	1	5	7	1	1	1	5	2	1	6
3803	38	1	1	1	0	supérieur	retraité	marié	0	1	0	0	>10 ans	0	0	>10 ans	0	0	1	0	0	0	0	0	0	0	5	2	3803	0	1	60	2	1	1	3	1	5	7	1	1	1	5	2	1	6	0	0	0
3901	39	1	1	1	0	Supérieur	Cadre	Veuf	1	0	0	1	0	0	1-5 ans	0	0	0-2 mois	1	0	0	0	0	0	0	0	6	3	3901	1		86.2745	5	2	5	4	2	3	5	1	7	6	1	5	3	1
3901	39	1	1	1	0	Supérieur	Cadre	Veuf	1	0	0	1	0	0	1-5 ans	0	0	0-2 mois	1	0	0	0	0	0	0	0	6	3	3901	0	1	94.9495	5	3	1	5	2	3	4	2	5	5	1	5	2	1	1	0	0
3902	39	1	1	1	0	NR	NR	NR	NR	NR	NR	NR	NR	NR	NR	NR	NR	NR	NR	NR	NR	NR	NR	NR	NR	NR	7	NR	3902	1		100	2	5	4	6	5	3	6	1	2	4	2	5	6	3
3902	39	1	1	1	0	NR	NR	NR	NR	NR	NR	NR	NR	NR	NR	NR	NR	NR	NR	NR	NR	NR	NR	NR	NR	NR	8	NR	3902	0		100	1	5	5	4	6	4	4	6	1	2	2	5	7	3	0	0	0
4201	42	1	1	1	0	NR	retraité	marié	0	1	0	1	>10 ans	NR	>10 ans	>10 ans	NC	>10 ans	0	1	0	0	0	0	0	0	16	3	4201	1		91.4634	4	1	1	5	2	2	7	1	1	4	1	4	7	1
4201	42	1	1	1	0	NR	retraité	marié	0	1	0	1	>10 ans	NR	>10 ans	>10 ans	NC	>10 ans	0	1	0	0	0	0	0	0	16	3	4201	0	1	91.358	5	3	1	5	2	2	7	1	1	5	1	4	7	1	0	0	0
4202	42	1	1	1	0	supérieur	retraité	marié	0	0	0	1	0	0	>10 ans	0	0	>10 ans	0	1	0	0	1	0	0	0	13	3	4202	1		100	6	5	1	7	4	4	7	1	1	1	1	7	7	1
4202	42	1	1	1	0	supérieur	retraité	marié	0	0	0	1	0	0	>10 ans	0	0	>10 ans	0	1	0	0	1	0	0	0	13	3	4202	0	1	100	6	5	1	1	4	6	1	7	7	1	1	2	1	1	0	0	0
4203	42	1	1	1	0	college	retraité	veuf	1	1	0	1	>10 ans	0	6-10 ans	>10 ans	0	6-10 ans	1	0	0	0	0	0	0	0	7	2	4203	1		94.0476	3	6	1	4	5	3	4	5	3	2	1	5	4	1
4203	42	1	1	1	0	college	retraité	veuf	1	1	0	1	>10 ans	1	6-10 ans	>10 ans	1	6-10 ans	1	0	0	0	0	0	0	0	7	2	4203	0	1	92.7536	3	7	1	4	4	3	3	5	3	2	1	5	4	1	1	0	0
4204	42	1	1	1	0	lycee	retraité	séparé ou divorcé	1	1	0	0	>10 ans	0	0	>10 ans	0	0	1	0	0	0	0	0	0	0	4	3	4204	1		98.8764	1	1	1	3	1	1	1	1	1	1	1	1	1	1
4204	42	1	1	1	0	lycee	retraité	séparé ou divorcé	1	1	0	0	>10 ans	0	0	>10 ans	0	0	1	0	0	0	0	0	0	0	4	3	4204	0	1	98.6842	1	1	1	1	3	1	1	1	1	1	1	1	1	1	0	0	0
[truncated: 2 more columns]
